# Supplementary material for: Intrauterine hyperglycaemia during late gestation caused mitochondrial dysfunction in skeletal muscle of male offspring through CREB/PGC1A signaling
Source: Nutr Diabetes. 2024 Jul 23;14:56. doi: 10.1038/s41387-024-00299-x (PMC11266655; doi:10.1038/s41387-024-00299-x)
Supplement: Supplementary file 5 — Data Set 1 [file 41387_2024_299_MOESM5_ESM.xlsx]

## Sheet: Sheet1
gene_name	fold change	pval<0.05 为有意义
Nxnl1	0.000615908	1
Gm20538	0.00113374	1
Acsm5	0.00122064	1
Th	0.00170727	1
Slc9a3	0.000414594	1.00034e-21
Btnl10	0.000525427	1.70084e-15
Tmem45b	0.000854588	2.14941e-10
Cyp2e1	0.00243631	7.72897e-07
Agr2	0.00205624	1
Pck1	0.00423489	7.47482e-62
Ifi27l2b	0.00210273	1
Ces1f	0.00443006	1.19062e-11
Cidec	0.00551013	1.57398e-31
Pmp2	0.0061368	1.64373e-12
Bco2	0.00439932	1
Bcl2l10	0.00444788	1
Hsd3b6	0.00488343	1
Ucp1	0.010161	5.98791e-07
Adig	0.0106633	1.22001e-15
Gm20671	0.00778501	1
Gm10851	0.0109121	5.92921e-13
Glyat	0.00832876	1
Cfd	0.0122011	3.17029e-19
Plin1	0.0135856	4.86097e-39
Ces1d	0.0151335	6.52451e-09
Retn	0.0154142	8.52333e-23
Lep	0.017517	4.37365e-10
Cyp1a1	0.01022	1
Ffar2	0.0180496	1.07136e-13
Stpg1	0.0111903	1
Them7	0.0122651	1
Gfi1b	0.0196087	5.88239e-12
Mrap	0.0203574	4.35745e-20
Adipoq	0.0206604	1.64868e-25
Agxt2	0.0133593	1
Nags	0.0206395	1
Hemgn	0.0236423	7.14081e-12
Cldn13	0.0254614	6.81695e-16
Unc93a2	0.0279465	9.95536e-11
Adcy10	0.0829159	1
Gm29253	0.0308303	0.00023763
Hcar2	0.0309189	2.00279e-10
Mtarc1	0.0840114	1
Igfn1	0.0333796	2.43402e-20
Lgals12	0.0342767	5.35045e-17
Rhag	0.0349412	4.33447e-08
Acvr1c	0.0361739	2.67248e-10
Acot4	0.0389906	4.48552e-11
Gldn	0.0420816	6.75788e-13
Gm44386	0.0436644	8.65358e-18
Klb	0.0488656	4.52764e-12
Klhdc7a	0.0489243	0.000198366
Apol6	0.0552678	4.75023e-10
Fa2h	0.057345	8.50455e-16
Ncmap	0.0585552	4.0414e-08
Mpz	0.0597145	8.04069e-27
Fam110c	0.0600648	1.32375e-06
Akr1c18	0.0605038	8.88072e-22
Paqr9	0.0608505	1.96402e-30
Gm48832	0.064105	0.000916539
Serpina3c	0.065558	3.20937e-09
Pklr	0.0658223	1.96404e-05
Orm1	0.0726389	1.54899e-05
B230206H07Rik	0.0767002	2.41806e-11
Cd209f	0.0776325	1.60579e-20
Ccdc83	0.0778674	6.84093e-06
Cldn19	0.0803533	5.85343e-24
Spta1	0.0858777	1.84036e-15
Pllp	0.0889318	1.98501e-15
Rlf	0.0897772	1.54718e-07
9630013D21Rik	0.0910473	5.87015e-07
C3	0.0920493	7.35091e-09
Nxpe5	0.0942246	6.95211e-07
Slc4a1	0.0948416	5.98255e-17
Ucp3	0.0951917	7.35396e-76
Trarg1	0.0955393	2.34361e-25
Kel	0.0994173	3.32874e-11
Epb42	0.0996793	1.24466e-07
Apoc1	0.100102	1.8736e-06
Car5b	0.102321	2.51031e-09
Angptl4	0.102898	6.70962e-46
Lipe	0.105415	3.5114e-37
Gpr75	0.107102	0.00187321
Ctse	0.108495	0.000229581
A630072M18Rik	0.111692	7.66784e-09
Pnpla2	0.114066	9.36175e-21
Slc36a2	0.115495	9.09637e-12
Kcna1	0.117067	4.67224e-10
Plin5	0.118267	6.14104e-52
Igfals	0.120639	0.000221479
2310016G11Rik	0.121345	0.000155549
Abcd2	0.127553	5.06543e-23
2310015D24Rik	0.128656	1.39645e-10
Gpat3	0.129954	5.9166e-18
Nxpe2	0.13	6.38618e-07
Trf	0.130823	6.89098e-09
Ugt8a	0.131781	1.27556e-13
Plin4	0.132263	9.27789e-39
Aqp4	0.136145	1.25701e-13
Dusp15	0.136926	6.02174e-09
Styxl1	0.183666	1
Marco	0.137021	0.00217058
Accsl	0.138866	0.00422596
Fbp2	0.140436	6.92662e-28
Ccl6	0.143278	5.85618e-11
Rpl3l	0.144836	2.27508e-40
Nctc1	0.145032	2.32053e-08
Pnpla3	0.146949	1.9942e-09
Gpd1	0.148971	4.43325e-40
B430219N15Rik	0.150131	8.53585e-05
Scd1	0.150402	2.9029e-06
Fcor	0.156409	0.000234951
Etfbl	0.231383	1
Fabp3	0.157409	1.43677e-42
Tuba8	0.157813	4.39187e-08
Klhl24	0.506786	3.13526e-16
Ddn	0.159242	0.000659471
Agpat3	0.545938	3.71163e-16
Hp	0.162154	8.39869e-16
Gm29521	0.16262	5.41376e-06
Slc2a4	0.51815	4.5523e-16
Trim10	0.165572	9.7264e-06
4930458D05Rik	0.165704	0.0209086
Ankef1	0.166304	7.26973e-08
H2ac18	0.167586	0.00351241
Reep6	0.1691	3.93567e-09
Pdk4	0.171482	2.4191e-32
Acsl1	0.171889	1.97946e-33
Gda	0.171933	2.70906e-14
Hcar1	0.173378	3.66154e-08
Ldhd	0.173646	1.39601e-12
Car4	0.175039	1.4074e-09
Fabp3-ps1	0.175732	6.96684e-22
Myl10	0.17659	1.16969e-16
Gm26813	0.176605	2.31325e-11
Klf1	0.177948	0.0018252
Nppb	0.17815	0.0284363
Myh1	0.179103	8.50985e-19
Mapt	0.179953	1.35631e-09
Foxo6os	0.180237	1.13154e-08
B4gat1	0.181069	2.83972e-05
Klhl33	0.18119	2.49402e-13
Ermap	0.184169	3.31536e-12
Rasd1	0.18472	2.94495e-10
Igkc	0.185278	8.71861e-06
Smco1	0.186317	3.01351e-06
Mgst1	0.18688	8.00869e-09
Gm10925	0.534592	1.20934e-14
Gk2	0.275716	1
Mlxipl	0.187386	4.56786e-27
mt-Tl2	0.187493	2.39592e-06
Trim7	0.187917	4.8759e-19
Tbx21	0.187947	1.53184e-05
Acot2	0.189051	3.08081e-31
Mir133a-2	0.189386	1.72266e-20
2310075C17Rik	0.189554	6.14255e-07
2610028H24Rik	0.190705	9.92365e-08
Gdap1	0.193884	2.12079e-05
Gm16170	0.194504	1.26534e-13
Art3	0.515916	4.19065e-14
Gm29216	0.54879	4.50878e-14
Gm10524	0.195275	0.000128261
Fam83a	0.197619	0.000676035
Sctr	0.200395	4.71329e-07
Tesmin	0.201478	5.77652e-08
Plbd1	0.201967	2.70638e-24
Ccl2	0.205229	4.94987e-11
3425401B19Rik	0.524252	7.12235e-14
Pagr1b	0.206788	0.0401651
Adhfe1	0.208654	4.83549e-07
Mgll	0.209823	1.35952e-09
Gm44829	0.209964	2.20981e-05
Mc2r	0.210199	4.16994e-05
Slc27a2	0.296034	1
Gm15543	0.213154	1.3151e-08
Gm43412	0.213266	1.56909e-08
Mb	0.214172	1.27886e-21
Ccr9	0.221396	2.43896e-05
Hsh2d	0.297387	1
Msln	0.222008	0.000256694
Brsk2	0.223226	1.23931e-05
Wdr93	0.223698	0.000869883
Gm45140	0.226625	0.0341931
2310001H17Rik	0.226683	8.92943e-07
Acsm3	0.300733	1
Slc27a1	0.228048	3.7403e-13
Ephx2	0.230285	9.50394e-09
Itih3	0.231637	1.61328e-11
Mir22	0.233051	0.00294483
Fabp4	0.2335	1.00268e-13
Mbp	0.234546	8.35798e-07
Apoc4	0.234574	0.00262251
Gm10222	0.534289	6.11966e-13
Gm9484	0.235084	1.26006e-08
Slc38a5	0.236029	5.16827e-05
Hsd3b2	0.326754	1
Mir22hg	0.559772	8.76023e-13
Gypa	0.237997	2.17039e-09
B230208H11Rik	0.238595	4.14446e-06
Gm7972	0.238597	0.00603175
Moap1	0.326819	0.0712171
Pex11a	0.240684	5.93077e-07
Pparg	0.240692	3.70317e-08
Sypl2	0.516052	1.13574e-12
Mybpc2	0.241699	1.06762e-27
Mag	0.241812	4.79582e-09
Thrb	0.243113	0.000119827
Gm41442	0.243409	4.25178e-10
Hadhb-ps	0.504339	1.31969e-12
Tmem182	0.563051	1.36218e-12
Itgb2l	0.243903	0.00711585
Lrg1	0.244053	1.18273e-10
Tmem179	0.244841	2.20189e-07
mt-Tl1	0.245188	1.23156e-21
Inpp5j	0.24551	6.74812e-06
Gm10603	0.246014	7.90854e-11
Eef1a2	0.246248	9.08043e-13
Mlycd	0.247134	8.49284e-48
Gm19283	0.249741	0.0118294
Pxmp2	0.250291	7.33582e-10
Abhd15	0.251502	0.000901424
Lncppara	0.25181	5.13479e-10
Myh8	0.547019	2.87624e-12
Rhd	0.252046	1.96535e-06
Kcnk3	0.25294	4.77159e-06
Gata1	0.254658	2.88222e-06
Wfdc21	0.254699	0.00813179
Irs3	0.255197	1.78255e-05
Me3	0.257143	1.7169e-13
Clec18a	0.258161	0.000123212
Epas1	0.573245	3.76399e-12
Pamr1	0.567959	4.26598e-12
Gpr37l1	0.259595	5.48088e-05
Cyp1b1	0.260743	4.23955e-06
Chpt1	0.262506	6.04175e-07
Bst1	0.262867	0.00342663
Gm14964	0.263592	0.000621648
Padi2	0.546654	5.40793e-12
Gm28439	0.567295	5.48733e-12
Abcb4	0.264376	9.15124e-13
Slc25a34	0.264945	5.67049e-26
St8sia5	0.265457	6.58666e-14
Extl1	0.26921	1.16338e-12
9430073C21Rik	0.270933	0.000645158
Lctl	0.271054	0.000337724
Rilp	0.274016	9.86285e-17
Olfr920	0.274051	6.43386e-06
Galnt15	0.274185	4.80226e-12
Hspb6	0.570138	7.74888e-12
Fam189a2	0.537176	8.22411e-12
Xdh	0.274232	4.09017e-09
Rcan2	0.275694	4.55304e-12
H4c8	0.277377	2.60744e-08
Cpt1a	0.277541	6.80064e-39
Rtn2	0.593552	1.05046e-11
Pax5	0.278859	0.000303717
Ret	0.279213	2.22235e-05
Prlr	0.279277	5.42858e-07
Acss1	0.279853	8.1044e-25
Gyg	0.585507	1.39202e-11
Gm45221	0.280086	2.50379e-09
Bckdha	0.53126	1.5283e-11
Gm9465	0.280826	5.60891e-05
Them6	0.280984	4.53771e-05
Gm43797	0.281426	1.09667e-05
Mir133a-1	0.281578	9.82923e-11
Alad	0.553258	2.07808e-11
Cebpa	0.281616	3.74047e-08
Ptp4a3	0.614161	2.11384e-11
Cox7a1	0.281898	6.28263e-21
Gm5945	0.38488	1
Slc22a3	0.282861	2.53846e-05
Tnfsf10	0.28453	2.94031e-11
Fgf1	0.286029	1.0767e-14
Gm16299	0.286447	1.51836e-05
Epor	0.286452	4.89633e-15
Pla2g5	0.286988	8.18501e-05
BC049715	0.289388	0.00863271
Atp1b2	0.539343	2.8466e-11
Car2	0.289527	3.2122e-14
Carmn	0.290212	5.01175e-05
Glb1l2	0.290307	5.48391e-11
Cldn5	0.552951	3.00468e-11
Prr29	0.291271	1.75563e-10
Nnmt	0.291883	3.12238e-10
Slc16a11	0.294738	5.17542e-05
Hsdl2	0.2955	2.32785e-34
Scn1b	0.297593	8.89004e-18
Optn	0.297881	1.91618e-16
4833419F23Rik	0.298289	0.00113242
Gm5576	0.298512	0.00188423
Cd177	0.299298	2.61927e-05
Agpat2	0.299596	6.6257e-10
Adssl1	0.502176	4.07548e-11
Duox2	0.300082	7.31792e-06
Gpr156	0.300425	1.22634e-05
Ifit1	0.301645	0.000139848
4930431P19Rik	0.302353	0.00171847
M6pr-ps	0.302358	0.00839655
Retnlg	0.303698	2.80704e-07
Lpl	0.304444	1.90293e-18
Sh2d4a	0.305115	0.000287819
Scn4a	0.54618	5.38267e-11
Spaar	0.306388	1.13987e-06
Gm31406	0.307076	0.00175983
Plaat3	0.537144	5.56625e-11
St3gal6	0.308027	7.3501e-21
Ankrd23	0.546146	5.78043e-11
Tshr	0.308198	1.25932e-07
Cilp	0.571035	5.94746e-11
Chrne	0.308749	6.23672e-08
Aldh3b2	0.309044	0.0107884
Nr1d1	0.309085	2.12219e-23
Pira2	0.309243	0.000263937
Scn7a	0.309317	3.67699e-07
Ano5	0.310006	1.17689e-09
Cdnf	0.311433	4.69583e-05
2810454H06Rik	0.311858	1.06066e-06
Cxcl10	0.313516	0.00707611
Gm28438	0.592686	8.96563e-11
Nat8l	0.313634	1.97807e-07
Gpr146	0.313843	0.000689464
Rbp7	0.313848	6.78923e-10
A730035I17Rik	0.313962	6.31763e-08
Fam57b	0.314534	6.22977e-14
Camp	0.316653	0.000438753
Grina	0.60994	1.21192e-10
Emilin1	1.99268	1.26854e-10
Kcna7	0.317553	5.00649e-09
1700047M11Rik	0.317762	0.000798739
Sbk2	0.318286	2.0754e-06
Gm28437	0.616237	1.47094e-10
Tcp11l2	0.577654	1.49966e-10
Wfdc17	0.318627	0.0212843
Gm44341	0.31878	2.30919e-07
Rasgef1a	0.319833	8.4077e-06
Bcas1	0.322232	1.24341e-07
Myh14	0.323458	6.51497e-14
Mfap5	0.552023	1.87014e-10
Kynu	0.429829	1
Ifi27l2a	0.324961	4.01064e-09
Trim14	0.43194	1
Tmem120a	0.326117	9.96231e-11
Myl1	0.587989	2.05918e-10
Lrrc2	0.326138	2.43637e-07
Fbxo32	0.326932	3.50443e-24
Fitm1	0.574082	2.09499e-10
Cyp4b1	0.328167	3.05426e-05
Lrrc14b	0.32855	8.39742e-05
Gm10030	0.329216	0.00057141
P2ry2	0.329423	8.78232e-11
Gm32352	0.329694	0.00956079
Cd19	0.330262	0.000204858
Gm20633	0.330948	0.0037531
Atp1a2	0.331134	8.88293e-29
Mgst2	0.331613	0.0140501
2310015K22Rik	0.332628	0.000428996
Decr1	0.33279	3.89909e-30
C330018A13Rik	0.33369	0.0028469
Evi2	0.334008	0.0405847
mt-Atp6	0.33425	2.15248e-07
Cd36	0.334884	4.46657e-25
Acacb	0.334884	1.10555e-23
Gm45053	0.335463	6.87721e-05
Ddit4l	0.335572	1.49503e-09
Agmo	0.335797	0.00037351
Asb8	0.611595	3.4127e-10
Mir133a-1hg	0.336076	1.46218e-11
Ighm	0.33634	1.03755e-08
Gm10221	0.595552	3.63782e-10
Asb14	0.336821	9.05991e-08
Acot1	0.337137	3.91734e-08
Slc25a20	0.338202	3.71299e-30
Tacc2	0.558005	3.81071e-10
Sema4d	0.511484	3.82511e-10
Aqp7	0.33991	2.34959e-08
Marchf1	0.340758	0.000290434
Ltc4s	0.341516	7.54698e-07
Lrrc29	0.341528	1.03781e-05
Jph1	0.571708	4.45888e-10
Obscn	0.616651	4.62701e-10
Fam83f	0.341875	0.000282278
Gm15931	0.341999	0.00085382
Gm42933	0.342099	0.0114251
Myl2	0.342404	3.99799e-23
Tnnc2	0.588097	4.93091e-10
Samd11	0.342431	0.000457822
Tmem233	0.342812	4.69003e-13
Retsat	0.343088	5.50856e-23
Gm20521	0.467187	0.515036
Phkg1	0.343458	4.46787e-11
Mettl21c	0.343699	7.99222e-19
Il17re	0.343805	1.59881e-05
Myh4	0.344327	1.29891e-15
Lgals4	0.346941	3.84204e-08
Fbp1	0.347269	0.00830722
Pvalb	0.347643	2.29711e-11
Gm28156	0.347991	0.000858521
Cd300lg	0.34967	1.30286e-12
Gm12435	0.350651	0.0105558
Gm28661	0.639927	7.55964e-10
C130074G19Rik	0.592706	7.85561e-10
Gm33869	0.351207	2.93812e-07
Gm7476	0.351656	0.0160374
Hpn	0.35259	0.000177585
Ifit3	0.352631	4.52454e-06
Slc2a9	0.353404	6.31415e-06
Ntng2	0.353594	9.29991e-08
Txnip	0.53935	1.04562e-09
Atp1b1	0.598638	1.12004e-09
Blnk	0.353766	0.00325747
Ip6k3	0.518231	1.15377e-09
Calcr	0.35392	2.40888e-08
Gm17251	0.354162	3.73692e-10
Deptor	0.585925	1.24554e-09
Strit1	0.354241	4.0276e-07
Gprin3	0.355442	1.16398e-05
Gjc3	0.356817	1.78277e-08
Gm15441	0.357008	0.000467419
Myoz3	0.357621	7.21978e-11
Cacna1s	0.602211	1.43586e-09
Sncg	0.358625	3.21449e-08
Gm50221	0.359486	1.06162e-08
Gm19410	0.360024	0.0234956
Popdc3	0.517448	1.51721e-09
Icos	0.360328	0.000290387
Gm4952	0.498091	1
Fbxo40	0.360672	1.98903e-14
Asb10	0.514302	1.84846e-09
Mirt1	0.36134	0.0214766
Acaa2	0.500159	8.40022e-14
Coq10a	0.364111	7.85202e-27
Kcnc4	0.364902	3.49375e-13
A530016L24Rik	0.365648	2.48679e-06
Pdk2	0.50186	7.87266e-17
Amy1	0.365674	0.000113526
Ndrg2	0.634209	2.0335e-09
Ech1	0.367333	5.10525e-24
Eci1	0.511164	5.72962e-15
Gm29609	0.368348	0.00608847
Cpt2	0.511861	6.90372e-16
Thop1	1.94356	2.30484e-09
Hoxa4	0.368814	2.60369e-09
Map1lc3a	0.618873	2.48556e-09
Slc13a4	0.370002	0.00952997
Map1lc3b	0.512724	1.81606e-10
Rcn3	1.95036	2.54084e-09
Ifit3b	0.37097	0.000551293
Nudt7	0.371088	2.47814e-12
Duxbl1	0.371401	0.00802783
Pcx	0.371937	4.15774e-05
Gpd2	0.516134	2.90161e-05
Gm47175	0.372101	0.00048055
Cmah	0.37213	4.42242e-06
Gm28529	0.37217	0.000457071
Fbxo31	0.628633	3.27516e-09
Kcnq4	0.37302	1.87776e-21
Spib	0.373224	0.000142751
Echdc3	0.516237	1.76417e-05
mt-Te	0.620131	3.63711e-09
Gm10705	0.373621	0.00503026
Pgr	0.517483	1
Marcksl1	1.99133	3.86921e-09
Igfbp7	0.589319	3.90394e-09
Aldh6a1	0.520038	3.08197e-05
Gm15943	0.373669	0.000768756
Pink1	0.524132	2.13551e-16
Myadml2	0.619757	4.02404e-09
Nmnat3	0.526925	0.000203158
C4b	0.374708	0.00144808
Cbr2	0.375549	8.90038e-10
Aplnr	0.639204	4.57125e-09
Aifm2	0.528383	7.90231e-06
Vwa8	0.529258	2.09727e-15
Vwa3a	0.376535	0.00149526
Chac1	0.377242	0.00138395
Igll1	0.377562	0.00715022
Col6a3	1.99202	5.1056e-09
Gm10155	0.378995	5.01272e-05
Crat	0.530807	2.58426e-12
Actn3	0.379727	1.67129e-18
Slc25a4	0.531565	3.8262e-14
Acr	0.38174	0.00084615
Nudt6	0.382096	3.51405e-05
Ntsr2	0.38221	0.0283284
Chp2	0.383591	2.12023e-05
Slc8a3	0.384063	5.91616e-12
Tubb2a	1.93084	6.45503e-09
Gm43302	0.385033	0.0110062
Stfa2l1	0.385496	0.000102032
Gm10366	0.386302	0.00275755
Dglucy	0.5357	0.000123156
S100a9	0.387428	5.29407e-09
S100a8	0.387462	6.76037e-07
mt-Atp8	0.542033	3.415e-12
Dcst1	0.388076	0.0142943
Slc25a42	0.542139	5.19058e-08
2900052L18Rik	0.388186	3.07148e-06
Gpam	0.550349	6.04543e-07
Rbm3	0.662604	8.17906e-09
Srsf7	1.91248	8.20377e-09
Lrrc15	0.388315	3.19024e-09
Slco4a1	0.389431	0.00220737
Cntnap2	0.389728	0.00189493
Nova1	0.550335	8.58245e-09
Ndufa4	0.551786	1.63736e-08
Slc28a2	0.391514	6.8079e-05
Obsl1	1.92922	9.03032e-09
Cyb5r2	0.552198	8.73165e-05
Pex19	0.653834	9.44827e-09
Gm38309	0.391827	4.50339e-05
Myod1	1.99059	9.63814e-09
Ndufv1	0.552744	1.1221e-13
Cmya5	0.613241	1.01167e-08
Ccl7	0.392232	0.000490948
Ush1c	0.39265	0.00636054
D830039M14Rik	0.393099	2.85024e-05
Tmem82	0.393352	1.554e-05
Mt3	0.393512	7.49651e-05
Cdkn1c	1.90191	1.24341e-08
Lingo3	0.394023	6.05084e-09
Gm7607	0.394107	0.00047301
Stard8	0.630626	1.2978e-08
Col12a1	1.99007	1.31286e-08
Cngb1	0.39424	0.00099163
Nrde2	0.535994	1.35372e-08
Tcap	0.394413	5.9248e-16
Rtl3	1.91098	1.39683e-08
Lbp	0.395215	2.72526e-08
Camk2b	0.609391	1.45506e-08
Rtp3	0.395314	0.000991497
Elane	0.396024	0.0396
Idh3g	0.557716	9.176e-15
Tigar	0.558674	3.4811e-06
Retreg1	0.39606	1.10761e-14
Gm30270	0.396127	0.00104774
Ifi205	0.396516	0.00329376
Cpb1	0.396974	0.00115998
Trim54	0.653836	1.95497e-08
Nfe2	0.397236	0.000601133
Lgalsl	0.65184	1.99723e-08
mt-Nd1	0.561779	2.23331e-14
Atp2a3	0.39769	4.05002e-16
Cspg4	1.94963	2.07767e-08
Rgs5	0.575934	2.10029e-08
Gm47908	0.398113	0.00130409
Lynx1	0.398136	7.37979e-11
mt-Nd4l	0.564999	3.63361e-10
Nr1d2	0.398287	1.45113e-21
1700018L02Rik	0.398564	0.000501682
Carns1	0.398825	1.4468e-15
Inca1	0.399407	7.62665e-06
Epm2a	0.569752	2.38042e-08
Rffl	0.400194	0.000439304
Acadvl	0.400691	6.88688e-25
Tspo	0.400733	2.00474e-09
Mlec	1.88387	2.59297e-08
Gpr179	0.400778	2.71034e-05
A930012O16Rik	0.401759	0.00385896
Zfp354c	1.99388	2.65137e-08
Dram1	0.401935	7.61251e-06
Prkcg	0.402215	2.92919e-12
mt-Co1	0.565681	7.89836e-13
Tst	0.565876	0.000321037
Slc25a16	0.565948	2.23389e-09
Gm11549	0.402881	8.35662e-06
9530018F02Rik	0.402896	0.00263478
Cpt1b	0.404301	1.42923e-21
Etfb	0.566184	1.21986e-11
Gm34294	0.405424	0.00308041
Myoz1	0.632681	3.17281e-08
Gm45714	0.406411	0.000735249
Slc48a1	0.645552	3.24071e-08
Ccnd2	1.96104	3.26404e-08
Acta1	0.636906	3.26417e-08
Mylf-ps	0.631165	3.28793e-08
Sgca	0.644508	3.3086e-08
Clcn1	0.406579	2.06837e-10
Scp2	0.567634	7.65602e-08
Tnnt2	1.94944	3.4073e-08
Col1a1	1.99551	3.4412e-08
Cpeb1	0.407328	8.64998e-06
Kif19a	0.410266	0.000159567
Nceh1	0.410312	3.29061e-12
Phyh	0.567797	4.43898e-10
Tfr2	0.410418	0.00565864
Cat	0.410811	3.56969e-10
Gm16124	0.412151	0.000199036
Prrt4	0.412328	0.00524116
Klhl40	0.674134	3.83509e-08
Cox5b-ps	0.569952	2.99489e-10
Gm32817	0.412819	0.000790502
Etfa	0.570886	4.99928e-13
Bik	0.571072	0.00313265
Gm13453	0.413326	0.0339306
Samd1	1.95006	4.04535e-08
Tmem38b	0.64755	4.04554e-08
Amd1	1.93428	4.16117e-08
Cdh11	1.91237	4.20361e-08
Me1	0.414018	1.29719e-14
Ifrd1	0.648715	4.30876e-08
Gm973	0.414226	0.00384282
Fitm2	0.572442	3.40288e-07
Rnasek	0.415213	1.66474e-05
Yipf7	0.612126	4.5038e-08
Gm37352	0.415226	0.0239507
Ino80c	0.61054	4.61367e-08
Mest	1.876	4.6221e-08
Rorc	0.415477	7.97263e-11
Klf9	0.543427	4.73184e-08
B3galt2	0.415703	2.45274e-10
Tmod4	0.582388	4.94301e-08
mt-Nd5	0.573383	2.96661e-10
Ucp2	0.415991	1.69349e-19
Gm17552	0.416226	3.63815e-11
Dgat2	0.573647	0.000325222
Gm15469	0.416232	3.53246e-05
Mfn2	0.574428	7.47508e-08
mt-Nd4	0.574466	3.36519e-12
Mir453	0.416254	0.000659128
H19	0.686309	5.80644e-08
Kcna2	0.416515	0.00268111
Hmcn2	0.417045	6.55338e-15
Gm14549	0.417846	0.00124557
Cd300lf	0.419562	0.00655598
Celsr3	0.419967	0.00463676
Gm50012	0.420295	0.00243302
Lrrc55	0.420498	0.000166534
Uckl1os	0.42073	3.04622e-08
Gm41757	0.420852	0.000220898
Gm15417	0.421438	5.67623e-06
Themis2	0.423277	1.64164e-07
Xirp2	0.423566	1.29675e-17
Ndufb9	0.575149	9.65433e-13
mt-Cytb	0.576091	1.9975e-12
Iscu	0.577017	8.27683e-06
Nox4	0.577117	0.000260369
Fam214a	0.580843	7.75573e-08
Coq8a	0.423696	4.67979e-10
Jmjd6	1.88736	7.95551e-08
Ngp	0.423775	0.000511269
Acaa1b	0.577462	0.00104551
Ctla2a	0.537561	8.06435e-08
Mreg	0.424387	6.37023e-07
Rbpms2	0.424492	5.01546e-05
Eci2	0.578803	2.61024e-13
Ndufa1	0.578952	1.81392e-10
Gm12115	0.424998	0.00189652
Scn4b	0.425694	1.27285e-12
Lims2	0.425791	7.31106e-06
Mpc2	0.580191	2.50353e-11
Cib2	0.4263	3.81028e-10
Acsl6	0.426529	0.000451679
Trdn	0.427364	2.94243e-21
Scp2-ps2	0.428617	2.26511e-06
Oplah	0.524679	1.01952e-07
Galk1	1.95831	1.03438e-07
Ndufa9	0.580761	9.81596e-13
Acadl	0.428629	1.09347e-20
Hhatl	0.429261	2.76376e-14
2310040G24Rik	0.429949	2.3091e-06
Gm10250	0.670346	1.15821e-07
H2-T10	0.43007	0.0210661
Ckmt2	0.581921	3.5901e-08
Fam71e1	0.430209	0.00647633
Hist1h2al	0.430306	1.32343e-07
Abra	0.430383	3.78618e-21
Atcay	0.430517	6.08378e-10
Hmox1	0.430623	7.07862e-07
Camk2g	0.644417	1.29649e-07
Cpeb4	0.431758	0.0161615
Neat1	0.432199	4.65987e-11
Frat1	0.432455	2.70475e-06
Amot	0.433169	1.21663e-20
Col28a1	0.433508	0.00174393
Myrip	0.434685	0.00569755
Slc28a2b	0.435095	0.000399132
Adam33	1.98745	1.43992e-07
Ppp1r1a	0.435137	1.39268e-14
Ppm1j	0.436214	6.02645e-10
Loxl1	0.702408	1.55306e-07
Tspan7	0.696596	1.57687e-07
Gm43300	0.436948	0.000100201
Tulp3	1.95256	1.59528e-07
Prxl2a	0.437317	1.02335e-05
Dhh	0.437746	0.0485001
Aim2	0.582813	0.00300436
Epsti1	0.437845	0.00189882
Kpna2	1.98155	1.7385e-07
Plxnb2	1.79247	1.76666e-07
Atcayos	0.438249	4.01879e-16
Serpina3n	0.439504	0.0160615
Zfp641	0.515274	1.8166e-07
Myot	0.67098	1.83714e-07
Abhd3	0.439521	0.0122024
Agt	0.439906	8.33886e-09
Mx1	0.440321	0.0149673
Lmnb1	1.88651	1.92824e-07
Gsk3b	0.58465	0.0612689
Suclg1	0.586122	6.00717e-12
Cox8b	0.441026	2.49163e-14
Tet2	0.675546	2.03153e-07
Ctla2b	0.441743	1.07441e-06
4932441J04Rik	0.442141	0.0188605
Gm5540	0.442385	0.00149674
Gpcpd1	0.605855	2.0763e-07
Hadha	0.443014	6.75006e-21
Tmem263	1.86476	2.1299e-07
Ndufb7	0.586588	2.388e-10
2200002D01Rik	0.443147	0.000742943
Clic5	0.443532	1.34528e-11
Ifih1	0.444213	2.37316e-05
Neurl2	0.562774	2.21382e-07
Pex16	0.444243	8.73577e-11
Tnnt3	0.68227	2.31944e-07
Tbl2	1.91984	2.39157e-07
Slc17a7	0.445536	0.00332941
mt-Tm	0.445716	0.00483332
Rarres2	0.637472	2.45116e-07
Myh2	0.446641	1.82538e-13
Dhrs11	0.446704	1.92097e-12
Fam234a	0.700409	2.59352e-07
Etfdh	0.446998	5.21059e-19
Mief2	0.586686	1.88642e-10
Pnmal2	1.90966	2.80468e-07
Prx	0.447095	5.27624e-08
Slc25a33	0.58676	1.36137e-05
Aco2	0.589942	1.31702e-10
Malat1	0.615334	2.92974e-07
P2ry12	0.447166	6.5871e-05
Des	0.682223	2.94732e-07
Mcemp1	0.447487	0.00580821
Ccdc9b	0.448851	1.661e-06
Selp	0.449326	0.00491482
Fam111a	1.92811	3.23499e-07
Sdc1	1.94447	3.23841e-07
Sod3	0.449595	2.58438e-14
Hadh	0.592753	2.14531e-11
Atp5j	0.593782	2.84711e-10
Cd1d1	0.450081	1.91206e-06
Acadm	0.450322	1.49155e-20
Septin6	1.85241	3.31133e-07
H2-D1	0.600355	3.37152e-07
Pirb	0.450455	1.64747e-06
Sds	0.594094	1
Cmbl	0.60944	3.42176e-07
Cstdc4	0.450993	3.36348e-05
Gm13340	0.571201	3.58396e-07
Gprin2	0.451214	0.000597218
C1rb	0.451612	0.000178048
Dbi	0.451847	7.96922e-18
Tpx2	1.94844	4.03202e-07
Ushbp1	0.665831	4.07863e-07
Spdef	0.452182	0.0171385
Gm11716	0.452245	0.000109614
Asb5	0.452329	6.92495e-21
Nr1h3	0.452925	0.000747037
Cox6a2	0.595349	1.61723e-08
Clpx	0.595369	5.38031e-11
Fgfr1op	0.452932	3.36685e-05
Rn7sk	0.453051	0.00216676
Cycs	0.597509	3.35959e-08
Slfn5	0.574624	4.57816e-07
Gm15478	0.453375	0.0112643
Cirbp	0.453445	3.04465e-13
Slc35e1	1.87019	4.83518e-07
Atpaf1	0.599125	0.00640024
Art5	0.453796	4.37687e-07
Dtx3	1.82974	4.92784e-07
Rab11b	0.599396	0.00528225
Mpc1	0.601948	9.53655e-05
Gm31659	0.453929	0.00205203
Aoc3	0.611156	5.08323e-07
Cdh5	0.712573	5.12583e-07
Prkn	0.602508	0.00179515
Cbfa2t2	0.454168	0.0399405
Apoo	0.602706	1.9224e-09
St6galnac2	0.454418	0.00391369
Pf4	0.554137	5.47798e-07
Midn	1.84554	5.71369e-07
Pdlim3	0.703354	5.80683e-07
Umodl1	0.454568	0.00449436
Frat2	0.454877	7.21441e-08
St6galnac2	0.455403	1.55154e-05
Tbc1d2	0.455513	9.54951e-06
Mcur1	0.602746	2.82176e-09
Plscr4	0.455869	0.00112833
Myoc	0.604735	0.0365259
Krt222	0.4559	0.00100782
Ddo	0.559001	6.13947e-07
Cd274	0.45628	0.00045186
Nrap	0.645553	6.14668e-07
Fxyd1	0.691438	6.17389e-07
Wfdc1	0.456626	5.7723e-13
Gm9903	0.457404	0.00487176
Hmgcs2	0.45745	9.27393e-06
Ggta1	1.83103	6.46847e-07
Etfrf1	0.605036	0.00309948
Cnksr1	0.457667	0.000353466
Syt15	0.458049	0.00556447
Cbr4	0.605728	5.16558e-07
Cox7c-ps1	0.458769	0.00133028
Ptpre	0.459213	0.000707701
F830016B08Rik	0.459903	0.00707453
Gm13394	0.687172	6.81221e-07
Nol3	0.607017	4.35635e-08
Plekhb1	0.460015	2.09918e-07
Art1	0.460239	3.74352e-17
Hadhb	0.460336	6.39222e-17
Chrdl2	0.460704	0.000623376
Idh3b	0.607723	8.29122e-12
Serping1	0.693993	7.26587e-07
Fyco1	0.624402	7.34983e-07
Arhgef25	1.80036	7.35389e-07
Adamts20	0.664886	7.39072e-07
Ddx60	0.46095	0.00169666
2310065F04Rik	0.461083	7.2523e-05
mt-Nd6	0.609117	3.76426e-10
Uqcrc2	0.609367	7.14082e-12
Gm16418	0.659142	7.80119e-07
Gm31305	0.461149	0.00227794
Nek7	0.461192	0.00986029
D930007J09Rik	0.46145	0.0151378
Slc41a3	0.527927	8.41089e-07
Gm20597	0.461788	0.000438937
Cd79b	0.461795	0.000467822
Lrrn4cl	0.462044	2.35594e-10
Cxcr2	0.46214	0.00237831
Gadd45a	0.503926	9.00847e-07
Cs	0.609502	7.36635e-11
Mvp	0.636496	9.18658e-07
Ptprb	0.706467	9.27478e-07
Tprgl	0.723457	9.30324e-07
Ace	0.463045	2.04162e-12
Tnni1	1.93184	9.45455e-07
Klhl38	0.525002	9.50458e-07
Agtr2	1.75842	9.51698e-07
Capn6	1.78154	9.67177e-07
Slc25a1	0.609848	0.00188545
Lrrc39	0.675913	9.71501e-07
C230096K16Rik	0.463066	0.00359978
Trak1	0.609997	3.60086e-05
Opn1mw	0.463453	0.0079597
Chchd10	0.463456	2.16786e-11
Mal	0.463463	4.96254e-06
N4bp3	1.91574	1.00768e-06
Usp13	0.683867	1.00927e-06
Adgrl4	0.617345	1.02098e-06
Vstm2a	0.463708	0.036193
Pln	0.611168	1
Alpk2	0.62498	1.04354e-06
Gm37660	0.464486	0.00010534
S1pr4	0.464606	0.00988997
C1qtnf2	0.465207	1.21978e-09
Ccl9	0.465389	2.16812e-05
Gm10053	0.611795	0.005015
Tmem38a	0.641284	1.09927e-06
Il17ra	0.465445	0.000135636
Mcoln2	0.46549	0.0121443
Ccna2	1.86349	1.12035e-06
Lhx6	0.465605	0.00389784
Pde4dip	0.686028	1.15411e-06
Klf11	0.545369	1.15423e-06
Mdc1	1.91761	1.15709e-06
H1f2	0.466338	2.17601e-13
S100a1	0.467195	8.00531e-08
Ginm1	0.678801	1.20162e-06
Prnp	0.684727	1.22861e-06
Tspan17	0.529632	1.2383e-06
Casq1	0.612894	7.7824e-09
Acyp2	0.467689	1.51104e-06
Anxa3	0.626249	1.30441e-06
Abcb1b	0.61442	0.00562044
Myh10	1.77533	1.31336e-06
Pfkm	0.687289	1.31774e-06
Hrct1	0.468689	0.000325757
Abcb1a	0.468871	0.000172392
Cenpf	1.89105	1.35637e-06
Eno3	0.68238	1.36431e-06
Atp2a1	0.469145	2.00957e-16
Smim4	0.614757	0.000421664
Nusap1	1.95616	1.38226e-06
Cand1	1.75513	1.42938e-06
Slfn1	0.469185	0.0157591
Myadm	1.75454	1.43849e-06
Zfp385a	0.597301	1.46486e-06
Smc2	1.88508	1.47206e-06
Marchf2	0.679785	1.47828e-06
Tnni2	0.692282	1.49628e-06
mt-Nd2	0.615235	1.68973e-10
Ndufb10	0.615302	7.25552e-10
Fem1b	1.74388	1.5293e-06
Wwp1	0.700614	1.53192e-06
Als2cl	0.560452	1.55281e-06
Enc1	1.96314	1.5602e-06
Abcc1	0.621495	1.56865e-06
Fgfrl1	0.70987	1.61554e-06
Txlna	1.72628	1.63593e-06
2310015A10Rik	0.570972	1.6431e-06
Timp4	0.469448	0.000117486
Dlg4	1.91816	1.64533e-06
Scg3	0.469678	0.000379609
Qpct	0.469692	2.53091e-10
Gm37435	0.470007	0.000163022
Ltf	0.470708	0.00124092
Usp11	1.7824	1.68186e-06
Nfic	0.670998	1.71653e-06
E2f1	1.91818	1.72556e-06
D7Bwg0826e	0.471579	0.00080415
Prr32	0.645786	1.72981e-06
Gm10762	0.529189	1.73459e-06
Adamts1	1.85556	1.73721e-06
Gm46546	0.471643	0.0408945
Bpgm	0.471651	4.90425e-11
Tspan12	0.47169	2.47225e-17
Arsg	0.50449	1.80934e-06
Tmem273	0.472009	0.0276251
Sucla2	0.615531	1.31151e-09
Synj2	0.472928	2.21094e-11
Dnaja4	0.694663	1.89954e-06
Vamp5	0.473204	1.89631e-06
Cdc34	0.6501	1.93371e-06
Plscr2	0.473705	0.0064917
Ckm	0.698976	1.94047e-06
Steap4	0.6772	1.94885e-06
Gm15635	0.47377	0.00148714
Ccdc192	0.474355	0.00137708
Plcxd1	0.474611	0.0117551
Trappc10	0.703592	1.99412e-06
Srm	1.81044	2.0021e-06
Dipk2a	1.80222	2.00924e-06
Uqcrfs1	0.616212	8.99826e-11
Ankrd33b	0.475126	2.18406e-07
C030006K11Rik	0.616268	0.00318368
Rnf115	0.639761	2.11501e-06
Klhdc8a	0.476023	0.00689853
Chsy1	1.7898	2.13152e-06
Msra	0.618734	0.00019606
Gm49123	0.476846	0.00276857
Tcf19	1.92861	2.16383e-06
Slc16a2	1.7294	2.17117e-06
Xpo1	1.74728	2.18648e-06
Sfrp4	0.513809	2.2089e-06
Ugt1a7c	0.477607	0.00309179
Zfp28	0.477853	4.15052e-05
Dlst	0.478082	8.43364e-06
Gpr34	0.478304	0.00109498
Hspa12a	0.59339	2.33646e-06
Iba57	0.478308	2.78838e-10
Prxl2b	0.47945	3.47815e-11
Slc25a10	0.618792	0.000306665
Gm34455	0.479504	0.0185292
Adsl	0.61892	1.98237e-10
Gimap6	0.682502	2.44444e-06
Lpin3	0.480317	1.66017e-06
Esr1	0.619142	0.000344722
Slc25a21	0.620073	1
9930014A18Rik	0.480555	0.00142499
E2f8	1.9746	2.50849e-06
Ppp1r10	1.81741	2.52843e-06
Lilr4b	0.480824	0.000288071
Asb12	0.481286	1.14151e-13
mt-Nd3	0.620911	1.39376e-09
Plpp1	0.745236	2.64883e-06
Stap1	0.622361	1
Tnc	1.73056	2.65956e-06
Cnn3	1.77057	2.66544e-06
Gm11734	0.48151	0.0129124
Abcb9	0.482068	1.90008e-05
Abhd5	0.482163	2.5469e-06
Gbp4	0.48232	0.000522184
Meg3	0.707333	2.74367e-06
Apmap	0.482365	4.16636e-06
Kank3	0.664403	2.76773e-06
Lmnb2	1.79941	2.81172e-06
S100a4	0.482471	3.26563e-05
Fgd1	1.92163	2.82192e-06
Mylk2	0.661431	2.83025e-06
Ubc	0.71309	2.83198e-06
Stat5a	0.67588	2.87633e-06
Sdr39u1	0.484854	1.85255e-11
Tspan8	0.485271	0.00377002
Mcm4	1.8382	2.89915e-06
Esrra	0.485826	9.55664e-13
Il15ra	0.485862	3.11552e-06
Dyrk1b	0.486107	2.63886e-17
AK157302	0.623644	0.112847
Spty2d1	1.88095	3.0548e-06
Pofut2	1.6972	3.07032e-06
Map3k8	0.486578	0.000147741
Hoxaas3	0.487179	0.00957786
Hrc	0.660645	3.09169e-06
Gpt	0.487212	1.8277e-09
A330094K24Rik	0.487273	0.00438517
Dcp2	1.86257	3.11972e-06
Col16a1	1.81389	3.13402e-06
Prss23	0.665108	3.1688e-06
Pcsk4	0.487322	0.000686369
Rcn1	1.72597	3.22302e-06
Clec7a	0.487371	0.0147801
Trp53inp2	0.488213	2.51289e-16
Ehhadh	0.488522	0.0036427
Coq3	0.623983	2.36066e-06
Rassf4	1.84809	3.52118e-06
Mbnl1	0.489003	0.00337553
BC037039	0.489676	0.00178964
Gm11581	0.490119	0.0161004
Kcnma1	0.594722	3.66028e-06
Tmem102	0.624528	1
Hoxb3	0.491388	0.00184094
Mmp28	0.49213	6.37486e-05
Phtf2	0.697909	3.78377e-06
Igsf1	0.647478	3.83047e-06
Mylpf	0.700123	3.86187e-06
Gga2	1.94007	3.90155e-06
Rsrp1	1.88586	3.91022e-06
Ttl	1.73612	3.97648e-06
Phf11d	0.492787	0.00104604
Nudt8	0.625084	0.00186784
Sco2	0.493834	0.00334829
Rundc3a	0.494023	0.00190063
Gm16867	0.49438	0.00811153
Slc30a2	0.494601	0.00686981
Iigp1	0.494801	0.00015875
Kcng4	0.495011	0.0279301
Rpl10a-ps1	1.85223	4.18771e-06
Rnaset2b	0.625259	0.013472
Tpo	0.626935	1
Ndufb5	0.626995	5.36114e-10
Zfp334	1.94815	4.37728e-06
Pou2af1	0.495112	0.0115125
Jam3	1.78927	4.46862e-06
Cd163	0.495164	1.78738e-06
Srsf9	1.80676	4.49873e-06
Hibch	0.627923	4.62371e-06
Rbmxl1	1.73233	4.54394e-06
Tpm1	0.702244	4.56493e-06
Ndufs7	0.629847	5.45995e-09
Selenop	0.677156	4.68905e-06
Casp4	0.630151	0.00561772
Schip1	0.495275	8.47583e-12
Hook1	0.550772	4.76006e-06
Fbxl22	1.84843	4.76455e-06
Dgke	0.495984	5.84999e-09
Oxld1	0.631326	2.67562e-05
Ms4a14	0.496659	0.0284277
Gm13883	0.497115	0.00958534
mt-Tw	0.497123	0.00378843
Gm15922	0.497675	0.0115327
Vtn	0.572348	5.02187e-06
Coq7	0.634877	9.99483e-10
Kcnn4	0.498624	0.000394955
Gm8546	0.498823	0.0384115
Gm37844	0.499024	0.00321811
Stradb	0.730302	5.30854e-06
Gm47920	0.499808	0.00264355
Cyc1	0.635373	7.06685e-09
Gm45218	0.499967	0.0133822
Tead2	1.86508	5.43965e-06
Shd	2.00063	0.0462412
Mettl16	1.99873	5.52377e-06
Gm37090	2.00077	0.0014758
Kat2b	0.678261	5.59837e-06
Prrg3	1.72428	5.62329e-06
Zfp454	2.00224	0.00262621
Zfp444	2.00248	0.00114726
Bub1b	2.00328	1.19335e-06
Ogdh	0.636147	2.15601e-09
H2ax	2.00639	3.53541e-08
Slbp	1.81091	5.89106e-06
Cd24a	0.710646	5.92428e-06
A230072C01Rik	2.00762	0.029307
Ncoa2	2.00787	0.0256585
Lpcat3	0.721942	5.97003e-06
Mettl11b	0.536097	6.05218e-06
Pdzd4	2.0081	0.00610855
Nsun3	0.636402	0.000192382
Cd33	0.555472	6.22576e-06
Cox5b	0.637785	4.65288e-09
Gm7435	2.00837	0.0304507
Parp3	0.61027	6.2515e-06
Macrod1	0.638132	5.6995e-09
Bcap29	0.667912	6.27828e-06
Enkd1	2.00851	0.00275144
Sh3bp1	2.009	1.95797e-06
Tex15	2.00954	0.00545413
Spry4	2.00981	2.71826e-07
Malsu1	0.638183	1.5193e-05
Mtcl1	2.01034	5.32855e-08
Aqr	1.771	6.58716e-06
Glrx	0.638393	1.30716e-06
Zfp97	0.51849	6.67315e-06
Sfxn4	2.01052	0.000529181
Tpm2	0.727521	6.71489e-06
Phf6	1.98258	6.72616e-06
4930432K21Rik	2.01104	0.0185037
Lgr5	2.0136	0.00536793
Ryr1	0.727964	6.82157e-06
Fndc4	2.01607	8.54492e-07
Dazap2	0.751227	6.8519e-06
Shox2	1.93812	7.00972e-06
1600014C10Rik	0.640165	0.00113159
Msrb1	0.672867	7.11471e-06
Pafah1b3	1.95415	7.12306e-06
Sdk1	1.95748	7.18074e-06
Anln	2.01624	8.91286e-08
Fam57a	2.01679	1.0595e-06
Cnn2	2.01713	5.3733e-10
Kcne1l	0.710447	7.39293e-06
Ncapg	1.98228	7.43202e-06
Suv39h1	1.9007	7.46077e-06
Zfp72	2.01747	0.00492904
Mpv17l2	0.640979	7.10773e-05
Ntn3	2.01754	0.00148537
Cdhr4	2.01911	0.00843406
Lpar2	2.02115	0.0125726
Mtf2	2.02128	0.000247991
Myog	1.72875	7.64558e-06
Cad	1.75596	7.67686e-06
Uqcrb	0.641563	8.85302e-09
Dmwd	1.75817	7.7435e-06
Map3k20	0.74734	7.84731e-06
Ppp1r13l	2.02163	0.000780764
Mcub	0.642682	0.228297
Pold1	1.95095	7.95081e-06
Mrps28	0.642757	1.26135e-06
Msh6	1.86108	8.02565e-06
Ap4s1	0.65151	8.05447e-06
Mif4gd	0.565515	8.18231e-06
Atad2	2.02177	6.30514e-08
Immp2l	0.643154	0.00629702
Cav1	0.645228	0.000243061
Grid1	2.02208	0.011052
Kdm5b	1.74588	8.36628e-06
Gcat	2.02237	0.000904421
Aurkaip1	0.6454	0.000316828
Igtp	1.93379	8.50675e-06
Hddc3	0.679779	8.61406e-06
Gm49329	2.02325	0.0480248
Smpdl3a	0.615789	8.6787e-06
Cox4i2	2.0236	0.00109869
Akr1b10	0.646935	1.63695e-05
Kif1c	0.765164	8.86736e-06
Sfi1	1.85031	8.91634e-06
Efhd1	0.647033	0.000544545
Smpd5	0.647491	0.0907527
Plk3	2.02453	0.00149729
Atp5b	0.648671	1.56851e-09
Birc5	1.81307	9.40988e-06
C030015A19Rik	2.02515	0.0328595
Creb3l4	2.0252	0.0396888
Cacna2d2	2.02521	0.00203712
mt-Co3	0.650075	4.79022e-09
Pdgfa	1.75634	9.68382e-06
Tcf4	2.02588	0.00235267
Cox7b	0.652079	2.907e-08
Gm10039	0.621608	9.8539e-06
Nppc	2.02759	0.0355985
Klhl41	0.739301	9.97934e-06
Ndufb8	0.652701	3.91356e-09
Hes6	1.79779	1.02184e-05
Slc25a11	0.654292	3.82104e-09
Cacna1e	2.02897	0.0186301
Cip2a	1.99781	1.0395e-05
Fem1a	0.754908	1.04258e-05
Gimap5	0.654996	0.00200238
Snap91	2.02988	0.000881496
Zfp395	1.69338	1.04923e-05
Atp5l	0.656579	5.36217e-08
Gm16023	2.02989	0.0277557
Dlat	0.656822	1.06846e-07
Bcar3	0.666164	1.08411e-05
Bicd2	1.70384	1.08762e-05
Tmpo	1.69397	1.09072e-05
Macroh2a2	1.88479	1.09296e-05
Rfwd3	1.75567	1.0934e-05
Dnah1	2.03002	0.00750919
Map1a	1.68688	1.11582e-05
Aff3	2.03074	0.00235241
Gm48583	0.604722	1.14806e-05
Smpx	0.705473	1.16197e-05
Adamts15	2.03204	6.26297e-09
Per1	2.03283	9.11211e-05
Ube2b	0.763812	1.17134e-05
Zfp94	2.03373	0.00148612
Pla2g4e	0.634693	1.20927e-05
Sox11	2.03444	4.12421e-07
Hspa1a	2.03516	0.021178
Grip1	2.03517	0.00415821
S1pr2	2.03567	8.27601e-09
Mapkapk2	0.772604	1.2499e-05
Rab12	0.774961	1.25165e-05
Zc3hav1l	2.03603	5.4708e-07
Cdc6	2.03677	0.000253624
Ephb2	2.03724	6.23647e-06
Erbb3	1.85011	1.2666e-05
Sar1b	0.753465	1.28701e-05
Cacng1	0.74033	1.28873e-05
Tle6	2.03806	0.000836938
Klhl11	2.04013	0.00653452
Coro6	0.736015	1.30097e-05
Hirip3	1.95343	1.30228e-05
Slitrk3	2.04032	0.0161924
mt-Co2	0.658179	7.56585e-09
Adam1b	2.04039	0.0241315
Coq9	0.658666	1.69188e-09
Dnajb1	1.77556	1.37183e-05
Ero1l	2.04067	7.32712e-08
Adamtsl1	2.04426	0.00797607
Cep41	2.04567	9.14936e-08
Rasl11b	1.89836	1.41631e-05
Wwc1	2.04783	0.0132339
Wdr90	2.04911	4.43669e-07
Hjv	0.714524	1.42871e-05
Cotl1	1.67004	1.46138e-05
Ptprs	1.70533	1.46343e-05
C1qtnf1	0.629932	1.46558e-05
Bag2	1.91736	1.47587e-05
Pdp1	0.658669	3.29019e-07
Pigp	0.717908	1.48471e-05
Ckap2l	1.87231	1.48739e-05
Aldh9a1	0.6917	1.49257e-05
Dtl	2.05154	1.34331e-07
Kdm5c	1.80741	1.49615e-05
Apobec2	0.704928	1.50347e-05
Smarca1	2.0522	2.53324e-06
Pdpr	0.659174	0.00169445
Lrrc45	1.80877	1.53023e-05
Kif14	2.05302	0.000122602
Piezo2	2.05499	9.8543e-07
Gpr162	2.05553	0.000305367
Stk26	2.05582	6.6942e-07
Pcdh10	2.05598	0.0107242
Chrnd	1.74866	1.57743e-05
Ndrg1	2.05716	2.40842e-09
Stx16	1.68002	1.59915e-05
Dusp7	1.97778	1.60133e-05
Zfp46	0.729224	1.60218e-05
Ppfibp2	0.704739	1.63574e-05
Trafd1	0.659491	4.94207e-07
Adgrd1	0.604238	1.63898e-05
Rcor1	1.73026	1.65666e-05
Prr11	1.93982	1.65703e-05
Lrtm1	0.637949	1.66272e-05
Mras	2.05813	1.04812e-05
Dlx3	2.05955	0.0217798
Shtn1	0.506341	1.67044e-05
Smc4	1.69493	1.67166e-05
Hjurp	2.06072	3.3161e-10
Rnasel	0.660415	0.030688
Gm13563	2.06222	0.00369028
Fabp5	2.06258	3.49407e-08
Nkd1	2.06397	1.71834e-07
Mapk8ip3	1.63499	1.74626e-05
Sdha	0.660614	9.04976e-09
Ints6	2.06589	8.51667e-05
Asph	0.758705	1.79095e-05
Fam83d	2.06624	3.19286e-05
Slc1a5	0.591111	1.79646e-05
Nudt16	0.558978	1.79864e-05
Mapre3	0.721988	1.80141e-05
Asb11	0.618327	1.80196e-05
2810013P06Rik	0.60746	1.81805e-05
Bcorl1	1.82481	1.82374e-05
Zfp592	1.68589	1.83349e-05
Soat1	1.86307	1.84367e-05
Cchcr1	1.97404	1.85864e-05
Six5	1.77341	1.87278e-05
Ppp6r2	0.755504	1.88159e-05
Kirrel3	2.0683	0.0066428
Spop	0.749861	1.89789e-05
Cth	2.07092	0.00497682
Npr1	0.721915	1.90719e-05
Kcnk6	1.97803	1.90943e-05
Stmn1	2.07101	3.19712e-10
Nynrin	2.07123	4.2806e-10
Csf2ra	2.07145	0.000219841
Enpp4	0.590924	1.96765e-05
Cox4i1	0.662904	4.10103e-05
Igfbp6	0.599836	1.9925e-05
Creb3l1	1.7303	2.02352e-05
Jpt1	1.74116	2.03684e-05
Pdlim1	0.763258	2.03901e-05
Asb16	0.604112	2.05361e-05
Cntrob	1.94481	2.05541e-05
Pgam2	0.733181	2.0697e-05
Gm45276	2.0719	0.0160815
Gm33148	2.07266	0.0018287
Tram1l1	2.07292	0.000716647
Nup50	1.68475	2.11545e-05
Erf	1.74988	2.11554e-05
Ptn	2.07392	2.17105e-08
Prkcz	2.07641	0.00164251
Casp2	0.663566	0.00706664
Fam205a3	2.07779	0.00304634
Crebrf	0.584931	2.12539e-05
Trim37	1.81565	2.15141e-05
Haus8	2.07939	1.32052e-05
Tceal9	1.63316	2.16214e-05
Zfp65	2.07943	0.0255468
Exoc6	0.637159	2.18822e-05
Bmp2	2.07985	0.00501164
Slc5a6	2.08026	6.44514e-06
Chrna1	0.748438	2.22502e-05
Dkk2	1.80668	2.23595e-05
C4a	2.08239	0.023311
Mpc1-ps	0.617435	2.29939e-05
Dclk1	1.77609	2.31792e-05
Kcnj11	0.663606	3.4637e-05
Sdhb	0.663629	2.89413e-08
Pomgnt2	2.08403	8.43896e-05
Mex3d	1.96528	2.39176e-05
Ndufs3	0.663768	3.43639e-09
Ggcx	1.83501	2.41614e-05
Slco5a1	0.561963	2.43108e-05
Nop56	2.08641	1.01471e-07
Ide	0.663909	7.23726e-07
Adat1	2.08712	0.000859164
Kctd9	0.596746	2.44932e-05
9430015G10Rik	2.08714	0.000158163
Slc25a12	0.664175	8.79862e-08
Gm7336	0.609724	2.52534e-05
Cep192	1.88484	2.52933e-05
Myc	2.08742	6.6226e-07
Gm49331	2.08761	0.0226839
Spc25	2.08917	4.94742e-06
Dpt	0.721817	2.58837e-05
Abtb1	0.655536	2.59734e-05
Kcnb2	2.0904	0.035151
Arhgef10l	0.747568	2.62526e-05
Nlgn2	1.7124	2.63982e-05
Cystm1	0.631717	2.65649e-05
Uqcrc1	0.667514	4.0426e-09
Narf	1.71803	2.68138e-05
Ccne1	2.09045	3.30741e-07
Upp2	2.09121	0.0290838
Sgo2a	1.97402	2.73476e-05
Rps6-ps4	2.09199	0.000475419
Sgo1	2.09219	2.12424e-05
Slc27a6	2.09325	0.00128716
Ly6c1	0.636088	2.79895e-05
9530077C05Rik	2.09333	0.0141447
Ndufs2	0.667726	1.0086e-08
Nfya	2.09343	7.33721e-08
C1qtnf9	0.635543	2.83466e-05
Isyna1	1.83916	2.83856e-05
Cdc25a	2.0936	0.000602612
Chrac1	0.732932	2.84342e-05
Cdca7	2.09527	2.18544e-08
Safb2	1.66166	2.87838e-05
Atp5k	0.66838	9.21579e-08
Ddias	2.09549	0.013949
Cidea	0.66944	0.00266438
Stom	0.669459	3.30551e-05
Mtus1	0.776282	3.04156e-05
Dlgap3	2.0961	0.00874076
BC030343	2.09654	0.0241021
Top1	1.65744	3.05965e-05
Fer1l5	2.09744	0.00592402
Akr1b8	0.669965	0.0017736
Txlnb	0.742603	3.08365e-05
Psmb3	0.759363	3.09179e-05
Syce2	2.09751	0.00010256
Eme1	2.09898	0.00113849
Kif2c	2.09918	1.38585e-05
Uqcr11	0.671171	4.31242e-07
Nsg1	1.88619	3.18454e-05
Zfr2	2.10043	0.000132444
Nsl1	2.10162	0.000107236
Neb	0.712718	3.24249e-05
Tmem39a	2.10307	7.92275e-09
Xkr5	2.10386	0.00340631
Dusp28	0.633163	3.26802e-05
Pfkfb1	0.532584	3.27546e-05
Necab3	2.10401	0.0219328
Tmem65	0.672773	2.18835e-08
Cggbp1	1.64143	3.30602e-05
Hagh	0.697198	3.3063e-05
Cox6b1	0.673695	2.03023e-08
Phf23	1.7311	3.35656e-05
Ttk	2.10409	1.16739e-05
Stip1	1.68502	3.36098e-05
Gls2	2.10702	0.00554112
Zfp456	2.11016	0.0274282
Arhgef6	0.777846	3.3781e-05
Bahd1	1.86981	3.40135e-05
Ptpn3	0.668882	3.43418e-05
Ppp1r3a	0.691278	3.46142e-05
Uqcrq	0.675098	2.47832e-06
Rad54l	2.1156	5.43829e-06
Cbx5	1.66079	3.49394e-05
1110032A03Rik	0.580485	3.50327e-05
Dzank1	2.12035	0.0240761
Cetn4	2.12118	0.022307
Ndufa10	0.675243	2.91203e-08
Dnajc19	0.675657	9.72641e-06
A430110L20Rik	2.12177	0.0376193
Tmem107	2.1224	0.000178974
Ankrd27	1.7036	3.66323e-05
Hid1	0.60727	3.74309e-05
Mrc1	0.698386	3.77695e-05
Fubp1	1.6593	3.78075e-05
Cox5a	0.677223	5.6909e-08
Nt5dc1	0.547822	3.8247e-05
Nab2	2.12312	4.23662e-08
Cd27	2.12321	0.0328936
Klhl9	1.65656	3.93318e-05
Edil3	2.12375	0.0186021
Slc25a19	0.677805	0.000487044
Brip1os	1.7005	3.9861e-05
Gfra3	2.12464	0.00924594
Hyls1	2.12548	0.000128029
Slc16a1	0.679016	1.17804e-07
Tex14	2.12636	0.0352685
Pdha1	0.6792	8.82719e-08
Wnk3	2.12657	0.00472131
Corin	2.12708	0.000175755
Gm45629	2.12733	0.0452286
Zbtb20	0.747464	4.28976e-05
Top2a	2.12748	1.50755e-08
Gpihbp1	0.72649	4.31996e-05
Gm17477	2.12753	0.0361238
Spout1	1.7998	4.4973e-05
Pkia	0.722929	4.5019e-05
Lgr6	2.12816	0.0221162
Ccdc80	0.731624	4.51471e-05
Zfp940	2.12898	0.00456992
Tecpr2	2.129	1.6738e-05
Plod1	1.62494	4.5942e-05
Spef1	2.13059	0.000519679
Lrr1	2.13094	0.00917146
Nphp4	2.13293	0.000992827
Cox7c	0.679424	4.4435e-07
Dmtf1	1.69929	4.72014e-05
Slc27a3	2.133	4.88077e-06
Hectd2os	2.13305	2.30366e-06
Dctd	2.13346	3.22937e-07
Klf16	1.96234	4.78778e-05
Snx1	1.62891	4.79698e-05
Folr2	0.504575	4.82519e-05
Atp5g3	0.679497	7.67248e-08
Wscd2	2.13381	0.032078
Kdelr2	1.61461	4.97385e-05
Cdh24	2.134	0.00117665
Nos1	2.13484	0.00432838
Nhsl2	1.81715	4.99231e-05
Gfi1	2.13498	0.0220755
Tceal8	1.62703	5.00201e-05
Vstm2b	2.13706	0.00158033
Gramd2	2.13714	0.0108727
Csrnp3	2.13744	0.000354488
Rnd3	1.69649	5.09456e-05
Celf4	2.13768	0.0112695
Sort1	0.773992	5.15375e-05
Platr14	2.13908	0.00276197
Plxnc1	2.14005	8.99956e-05
Usp31	2.14089	1.8619e-07
BC034090	2.14106	1.66683e-06
1810026B05Rik	2.14114	6.01135e-05
Gli2	1.80511	5.28089e-05
Fbxl4	0.680643	5.28183e-05
Fscn1	1.60875	5.2872e-05
Hspa2	2.14145	0.000486647
Poglut2	1.66948	5.3617e-05
Sqor	0.68168	0.00140685
Cdk5r1	1.88734	5.37864e-05
Zkscan3	1.673	5.39989e-05
Spidr	2.14155	1.3575e-05
Slfn9	1.87494	5.44625e-05
Pecam1	0.782227	5.46675e-05
Acrbp	2.1417	0.00064217
Gpi1	0.774944	5.5629e-05
Wasf1	2.14232	0.00082015
Kcnd2	2.14419	0.0147309
Clip4	0.553424	5.63306e-05
Plekhg4	2.14483	0.0104363
Nrk	1.93036	5.6568e-05
Kcnj8	0.682155	6.19541e-05
2810402E24Rik	0.605286	5.67531e-05
Galnt12	2.14516	0.00117157
Tmem120b	0.715917	5.71914e-05
Kbtbd13	0.567082	5.73425e-05
Prkar1b	2.14544	2.77201e-05
Sod2	0.682936	6.17834e-06
Dpy19l3	1.86711	5.84867e-05
Agbl2	2.14694	0.0183676
Rybp	1.84723	5.87582e-05
D830050J10Rik	0.500672	5.88639e-05
Parl	0.683096	4.21934e-06
Aadat	0.685271	1
Gfra4	2.14846	0.00459658
Gstm1	0.737763	6.00568e-05
Cks2	2.14857	3.08457e-07
Sall2	1.86164	6.02083e-05
Nt5e	2.1486	8.81761e-05
Cav2	0.729087	6.11312e-05
Mdh2	0.685668	8.06266e-08
Cox7a2	0.686083	4.95599e-07
Ccndbp1	0.697768	6.21761e-05
Adgrg1	0.639599	6.23335e-05
Rbm12b2	2.14891	2.11769e-05
Inhba	2.15029	0.000113536
Acot10	0.686192	1
Tra2a	1.73577	6.28466e-05
6430571L13Rik	0.626732	6.31521e-05
Mogs	1.67008	6.33618e-05
2610318N02Rik	2.15117	0.0242272
Fzd2	2.1516	3.79008e-11
Ndufa11	0.687505	7.97611e-05
Wee1	1.83257	6.54413e-05
Ndufb3	0.687756	6.68971e-07
Mtfp1	0.688526	0.00148241
Elf4	1.66411	6.66119e-05
Mt2	0.559842	6.6645e-05
Phf13	2.1546	1.98305e-09
Crocc	1.92192	6.70549e-05
A330074K22Rik	2.1546	0.0225755
Zcchc3	2.15468	7.42926e-09
Mlip	0.76228	6.83022e-05
Ska1	2.15468	7.35083e-05
BC065397	2.1557	0.0174558
Mpped2	2.15759	0.00016178
Unc119b	1.69984	6.99103e-05
Hbp1	0.757794	7.00316e-05
Serpinb6a	0.759798	7.04731e-05
Ndufb11	0.689628	1.95748e-07
Polr3g	2.15934	0.00112688
Vdac1	0.690261	5.50867e-08
Zc3h6	0.585353	7.12813e-05
Ints3	1.66892	7.1727e-05
Nckap5l	1.64304	7.23797e-05
Hhip	2.15978	0.00979134
C430049B03Rik	2.16102	5.53528e-09
Gm8991	2.16232	0.0223047
Thrsp	0.541262	7.36553e-05
Matn4	2.16281	2.71143e-05
Wdhd1	1.89703	7.42173e-05
Slc2a4rg-ps	2.16363	6.69908e-05
Tmem198	2.16412	0.00273068
Gm14635	2.16499	0.0146735
Pdhb	0.690345	3.98672e-08
Xrcc1	1.63506	7.60648e-05
Lvrn	0.760081	7.62314e-05
Coq5	0.692364	4.85183e-06
Vps11	0.743927	7.62549e-05
Prrx1	1.74537	7.71673e-05
Nup188	1.62201	7.72776e-05
Pnma1	2.16517	0.0243656
Mtmr4	2.16568	2.98245e-08
Nectin1	2.1657	2.95464e-07
Hsp90aa1	2.16581	1.70282e-07
Tie1	0.765029	7.81939e-05
Tonsl	2.16693	1.78811e-07
Qrsl1	0.692728	0.000260354
Atp5g1	0.693984	5.8216e-05
Fmc1	0.694157	0.000373569
Col1a2	1.68617	8.02323e-05
Sdk2	1.85068	8.07125e-05
Bub1	2.17053	3.63015e-06
Ndufs4	0.695126	7.72374e-07
Pik3r3	0.68859	8.21956e-05
Plin2	0.704597	8.22183e-05
Myh11	0.72848	8.27515e-05
Grk3	2.17259	8.78739e-08
Prss12	0.650457	8.34744e-05
Ndufs8	0.696003	7.56759e-06
Ect2	1.885	8.36495e-05
Ralgps2	1.71432	8.37213e-05
Zfp553	2.17371	3.56876e-07
Gjd4	1.77258	8.43024e-05
Zfp618	1.94219	8.43081e-05
P4ha2	2.17389	2.16916e-10
Jpt2	2.17502	8.10355e-10
Phyhip	2.18002	0.0328477
Klhdc3	0.787177	8.49544e-05
Mdfi	2.18223	5.7881e-06
2310002L09Rik	2.18278	7.64995e-08
Gm29170	0.544175	8.52606e-05
Ablim3	2.18365	1.15694e-12
Gmpr	0.759197	8.55315e-05
Rmdn1	0.69601	0.000121042
Egf	0.64388	8.66018e-05
Fbn2	1.72718	8.68334e-05
Fbn1	0.79034	8.70334e-05
Sh3bp5	0.696152	2.72172e-07
Tek	0.771915	8.73482e-05
Stim1	0.673741	8.75049e-05
Aldoa	0.696828	2.83415e-07
Tm6sf1	2.18458	2.7276e-09
Ssbp3	1.95985	8.85719e-05
Ndufa3	0.698814	2.07256e-06
Aatk	0.601615	8.88929e-05
Fat1	1.70376	8.91896e-05
Rab39b	2.1854	0.0285938
Cenpi	1.91734	9.01377e-05
Nkiras1	0.745471	9.01967e-05
Lztr1	1.63265	9.06563e-05
Vps8	1.76024	9.07822e-05
Tmem259	0.812736	9.10909e-05
Gm20045	2.18598	0.0029873
Psmd8	0.80157	9.18801e-05
Gm37768	2.18684	0.0105565
Cmpk2	0.699667	0.00249043
Ciz1	1.67147	9.38431e-05
Atg4a	0.7593	9.39672e-05
Fbxl20	0.76063	9.52433e-05
Sp140	0.700857	0.1007
Gm49602	0.545891	9.55589e-05
Gm10156	0.629768	9.55686e-05
Nsun4	0.702612	0.0057809
Zfp462	0.679364	9.58903e-05
Tns3	1.90877	9.63749e-05
Mtm1	0.603144	9.73058e-05
Idh3a	0.702957	1.88546e-06
Epb41l3	1.77681	9.75534e-05
Gm13303	0.578257	9.75598e-05
Cdh13	0.798281	9.79661e-05
Ubac1	0.778568	9.82698e-05
Hnrnpc	1.59224	9.9639e-05
Gm41183	2.18842	0.0246733
Nfatc4	1.9919	0.000100878
Aebp2	1.61485	0.000101106
Kcnip3	2.19041	0.00277125
Trim27	1.61456	0.000102232
C1ra	0.58589	0.000102287
Kif11	1.76388	0.000102337
Slc22a17	1.75557	0.000102538
Uhrf1	2.19081	1.29051e-08
Scarb2	0.788534	0.000102586
Fbxo5	1.89343	0.000102984
Dtnbp1	0.716956	0.000103396
Dkk3	1.94941	0.000103677
Col27a1	1.65415	0.00010386
Gm4737	1.7436	0.00010524
Colec12	1.67073	0.000105299
Apaf1	2.19178	0.000437184
Rfc2	1.64118	0.00010598
Tmem143	0.702959	3.79669e-05
Gm11223	2.19201	0.000229505
Zfp286	2.19205	3.24489e-05
Fbxl19	2.19477	1.69067e-08
Snta1	0.75473	0.00010985
Ndufa12-ps	0.785701	0.00011054
P3h3	1.80327	0.000111022
Pfn2	0.770966	0.000111104
S1pr3	1.63431	0.000111412
Pacrg	0.703804	0.0704074
Wdr54	1.98644	0.000112012
Adrm1	0.794258	0.000112114
Ndufb1-ps	0.704051	6.46748e-06
Calcoco1	0.763274	0.000113137
Chkb	0.688452	0.000113183
Wnt10b	2.19539	0.00698763
Zscan22	2.19685	7.11497e-05
Aox1	0.636855	0.000114356
Ahcyl2	2.19692	0.0437716
P3h4	1.64063	0.000115175
Srsf3	1.58878	0.00011525
Zfp950	1.90096	0.000115341
Spred1	1.61118	0.000115869
Trmt1l	1.7629	0.000116573
Tedc1	2.198	0.000845729
Cenpe	1.77314	0.000117581
Pi16	0.679101	0.000118923
Tceal6	1.9757	0.000119258
Dimt1	2.19813	1.72789e-06
Sox9	2.19824	0.000337419
Kif23	1.75182	0.000120979
Atp5h	0.704231	9.81088e-07
Atp5mpl	0.704557	0.000355504
Pcdhgb5	2.19908	0.0327222
Ass1	2.20018	0.0113322
Borcs5	0.646414	0.000122987
Ephb3	1.67785	0.00012312
Fth1	0.70617	4.25475e-07
P3h2	2.20062	1.35376e-07
Chst2	1.89073	0.000124042
Incenp	1.78577	0.000124552
Vasp	1.61834	0.000125214
Fam219a	0.721914	0.000125396
Prnd	0.768185	0.000125793
Cdca8	2.20239	4.68051e-08
Hsp90b1	1.61905	0.000126148
Fam83g	2.20397	0.0216044
Abracl	1.68494	0.000126653
Knl1	2.2042	3.2917e-06
Zdhhc4	0.730127	0.000127697
Mob3a	2.20464	4.34524e-11
Hspe1-rs1	2.20507	0.0149994
Magee1	1.97331	0.000129318
Fuom	0.627949	0.000129782
Tubb6	1.69772	0.000129797
Zfp790	1.96564	0.000130583
Cfb	0.55706	0.00013065
Ndufa8	0.706522	5.45362e-07
4833422M21Rik	2.20865	0.0283967
Usp22	1.64665	0.000132343
Got2	0.709593	1.52703e-06
Nme4	2.20935	0.000478814
Mfge8	0.778443	0.000132682
Eri1	1.73892	0.000132708
Uba6	1.87912	0.000132862
Snrpg	1.70474	0.00013287
Fbf1	1.62734	0.00013307
Ppp4r1l-ps	1.64611	0.000133649
Slc6a6	0.780271	0.000133662
C2	0.640614	0.000134586
Cdca2	2.21105	7.60174e-06
Ywhah	1.6177	0.000135653
Srf	1.66299	0.000135881
Rflnb	0.789212	0.000135907
Armcx5	0.626687	0.000135985
Phex	2.2115	0.00107118
Ints8	1.68982	0.000136567
Penk	1.75094	0.000138016
Il16	0.633252	0.000139402
Nudt5	2.2137	3.57203e-08
Hint2	0.709722	0.000678706
Pkhd1	2.21449	0.00168055
Cdkn2a	0.709788	1
Espl1	2.21684	3.24085e-07
4632404M16Rik	2.21836	0.00214007
Mrps34	0.711042	8.86136e-05
Plod3	1.60721	0.000142387
Mn1	1.79673	0.000142476
Nipal2	2.21933	0.00438242
Ndufs1	0.711537	7.08033e-06
Mrc2	1.57202	0.000144125
Pts	0.71231	0.00165466
Lrfn4	1.87192	0.000144306
Zbtb22	0.724577	0.000145059
Htra1	1.79956	0.000147344
Rangap1	1.69273	0.0001476
Prc1	2.22092	5.21992e-06
Txnrd3	0.644793	0.000147732
Hs3st3a1	2.22391	0.00241324
Asb4	2.22467	1.35256e-06
Plcl2	0.709959	0.000148271
Myl4	1.71766	0.000149086
Nlrc3	0.551855	0.000149229
Zbtb40	1.88032	0.000149309
Ift122	2.22553	5.37363e-08
Tbx4	2.2275	1.73647e-05
Nap1l1	1.57854	0.000152143
Tafa3	0.50316	0.000153197
Lama2	0.783266	0.000154373
Ndufb6	0.713954	6.23223e-06
Tmem52	0.519268	0.000155526
Caskin1	2.22773	0.00176462
Afdn	0.726983	0.000157256
Mybl1	2.22826	0.001768
Rprd1a	1.64047	0.000158325
Pid1	0.698027	0.000158364
Tmem255a	2.22886	2.84589e-12
F11r	0.684549	0.000159162
Snap47	1.64708	0.000159464
Zbtb18	2.22902	6.84018e-13
Snx21	1.70024	0.000159583
Mki67	1.67361	0.000159742
Eif2s3y	0.804723	0.000161652
Alpl	2.22927	0.000273807
Olfr558	0.521053	0.000161992
Arfgap1	1.68507	0.000162206
Ddr2	2.23041	0.00748845
Erlin1	1.76603	0.000163202
Col13a1	2.23286	0.000497428
Mcat	0.71446	0.000142822
Atp6v1g2	2.23556	0.0297589
Crot	0.715232	2.14373e-06
Zfp692	1.83311	0.000164318
Dvl2	1.68561	0.000166393
Adora2b	2.23567	0.000557717
Gm13772	0.555942	0.000166865
Rbm15	1.86651	0.00016772
Inka2	1.69606	0.000168183
Dnajb5	1.62001	0.000169784
Atp5pb-ps	0.684305	0.000170038
Cpped1	0.785926	0.000170322
Ptges2	0.715321	3.57899e-05
Epha4	2.2358	5.8165e-07
Angel1	1.80934	0.000172961
Rarg	1.76711	0.000173213
Pcbp4	1.60966	0.000173388
Aldh3b1	0.580344	0.000174425
Lekr1	2.23646	0.00207058
Plcd4	0.615198	0.000175824
Klf6	1.63138	0.000175869
Gas6	1.5831	0.000176189
Suv39h2	2.23829	0.000355071
Draxin	2.23984	0.000909338
Myh7b	2.24009	5.98746e-10
Grb10	1.58758	0.000177701
Cenpa	1.72173	0.000177727
Zfp319	1.69862	0.000177958
Rbm14	2.24013	3.74982e-06
Ptpn4	0.71509	0.000178654
Timm22	2.24075	3.06597e-08
Usp42	1.79151	0.000181274
Myom2	0.791102	0.00018138
Rnf145	1.60321	0.000181482
Rwdd2a	2.24122	0.0183632
Stk32c	2.24216	0.000709385
Usp25	0.76221	0.000183609
Zbtb10	1.7982	0.000184065
Ndufb4	0.715506	4.73469e-06
Mustn1	0.761071	0.000185573
Bola3	0.715898	2.39906e-05
Wdr82	1.58894	0.000186678
Pdia4	1.62969	0.000186831
Tlx1	2.24646	0.0370201
Psmd4	0.80378	0.000188274
1700096K18Rik	0.51993	0.000189776
Gbp9	0.605685	0.000190821
Slc20a2	0.780131	0.000191288
Zfp386	0.749591	0.000191441
Acox1	0.716239	0.000625503
Wipi1	0.801658	0.00019268
Capza1-ps1	2.2484	2.73229e-06
Tm4sf1	0.710148	0.000193819
Gimap3	0.718237	0.111064
Raver2	1.85258	0.000194125
Strbp	1.88375	0.000194947
Platr25	1.86674	0.000195014
Sdhc	0.719658	6.85764e-07
Gm5421	0.572088	0.00019563
Bex3	1.77382	0.000195909
Rpsa-ps10	1.6681	0.000195982
Nlrx1	0.719836	0.00185128
Ezh2	1.65206	0.000196709
Abca8a	0.786626	0.000197927
Pgbd1	2.24844	0.0191145
Ndufs5	0.719991	1.07415e-05
Zscan30	2.24852	0.00125628
Fem1c	1.61225	0.0001997
6330403K07Rik	1.65338	0.000200056
Dmtn	0.559975	0.000200544
Adcy5	0.643613	0.000203126
Chdh	0.720269	0.178156
Ckap4	1.5603	0.000204171
Ska2	2.2504	9.01824e-09
Slc9a2	0.719042	0.000204903
Bmp7	2.25288	0.000107967
Gm37759	0.65633	0.000205913
Gdf10	1.9792	0.000205958
Col15a1	0.803211	0.000206438
Nsg2	2.25503	0.000379143
Satb2	2.25739	0.00738739
Nasp	1.65106	0.000209784
Oaz2	0.791492	0.000211124
Gm6169	2.25754	0.00211719
Tpm3	0.787985	0.000211992
Gins3	2.25803	3.95758e-05
Fmod	2.26023	0.000121127
Myh13	0.717883	0.000213167
Sec31b	0.604955	0.000214412
Dnm2	0.805253	0.000214961
Gm44103	0.610917	0.00021582
Swt1	1.77217	0.0002173
Prim1	1.74946	0.000218238
Entr1	1.62261	0.00021829
Engase	0.545599	0.000218853
Atp5o	0.720542	3.34752e-05
Gxylt2	2.26038	3.14222e-10
Hif1an	0.774154	0.000220305
Ift80	2.26123	3.35008e-08
BC002189	2.26157	0.0113836
Rpl3-ps1	1.63429	0.000222176
Ofd1	0.668777	0.000222736
Pclaf	2.26302	1.14067e-07
Gask1b	0.813508	0.000222875
Mtarc2	0.722873	7.72877e-06
Gas1	1.59266	0.00022476
Palmd	0.802693	0.000224788
Snx25	1.74928	0.000224983
Hacd1	0.780799	0.000227319
Trim28	1.57591	0.000227387
Wdr45	0.701404	0.000227624
Il20rb	0.530678	0.000227702
Ciao3	0.771329	0.000227868
Cpe	0.791288	0.000229282
Purg	2.26317	1.98527e-07
6430511E19Rik	2.26318	0.0269987
Gdf11	1.88917	0.000229823
Mypop	2.26415	0.000264936
Plk4	1.75894	0.000230872
Adamts14	1.61715	0.000231836
Ercc6l	2.26416	4.1764e-06
Prpsap1	1.69858	0.000233111
Samm50	0.722916	9.71015e-07
Lman1	1.55644	0.000234363
Trpc3	1.96604	0.000234724
Etnppl	0.723285	1
Anxa1	0.738459	0.000235381
Atp5c1	0.72407	3.24422e-07
Uqcr10	0.724119	5.42819e-06
Syt13	2.26421	6.6761e-06
Gapdh	0.724293	0.0958358
Fah	0.585262	0.00023956
Uspl1	0.71703	0.00024053
Lactb	0.725311	0.000824939
Ptp4a1	0.511708	0.000242266
Pqlc3	0.716691	0.000242425
Tubb2b	2.26515	4.39956e-12
Ociad2	0.72567	0.0230492
Abi3	0.716598	0.000243422
Mov10	1.71494	0.000244774
Tfeb	0.605575	0.000245349
Tbc1d10a	1.90522	0.000246083
Grik5	1.65079	0.000246463
Mapk1ip1l	1.61919	0.000246774
Emsy	1.75214	0.000247297
Chchd3	0.726267	3.69407e-06
Clic3	2.26657	0.028166
Serpinh1	1.89853	0.00024853
Numbl	1.59287	0.00024869
Crlf3	1.67931	0.000249696
Mpp6	0.786192	0.00025047
Magee2	2.26676	0.00524104
Tle2	1.88428	0.000252462
Vac14	0.736735	0.000252613
Gm22357	2.26742	0.00284869
Mcm6	1.61264	0.000255551
Chsy3	2.27044	2.93289e-05
Ecsit	0.726671	7.5964e-05
Hibadh	0.727066	1.48467e-05
Dlk2	2.27216	0.000294988
Esco2	1.99969	0.000259274
Letm1	0.727613	3.05463e-06
Mtres1	0.72844	0.000139912
Abhd14a	1.91291	0.000261477
Scrib	1.59372	0.000262027
Ndufb4c	0.561483	0.000262052
Fbxo6	0.687152	0.000263802
Plod2	2.27236	1.53256e-12
Mcm5	1.66943	0.000264488
Gm19817	2.27271	0.0363014
Dmac2	0.729476	0.000241224
Cisd3	0.729769	0.00121963
Myom1	0.794868	0.000266699
Arntl	0.649351	0.000267354
Bscl2	0.567584	0.000268055
Fam53c	1.6178	0.000268773
Fgl2	0.607164	0.000268872
Emid1	0.539109	0.000269945
Adgrg6	1.92671	0.000271478
Fam71f2	2.273	0.0199441
B4galt5	1.60625	0.000273621
Syngap1	2.27326	0.000188262
Alkbh2	2.27665	0.000664549
Fbxo17	1.67143	0.000275443
Epha7	2.27686	6.7207e-05
Serinc3	0.818286	0.000278334
Pgf	2.27711	3.60167e-05
Cldn15	0.570445	0.000280024
Tmem132c	2.27747	0.00311104
D430019H16Rik	1.83688	0.000283115
Fbrsl1	0.773101	0.000284759
Tgfb3	1.571	0.000285626
Gm33280	2.28284	0.0203132
Plppr3	2.283	0.00142064
Polr3gl	0.756501	0.000288581
Exog	2.28339	0.000607777
Kcnip4	2.28403	0.0220518
Gm27000	0.717657	0.000291114
Trpv1	0.730086	0.411941
Cldn2	2.28468	0.000163869
Lias	0.730264	3.18152e-05
Dleu2	2.28525	0.0025427
Nefh	2.28537	0.0302077
Slc39a6	1.64625	0.000295475
Cpeb3	0.62347	0.000297773
Ankle1	2.28728	0.000292499
Gfm1	0.731191	4.22554e-06
Gm15675	0.579932	0.000298516
Cox6c	0.731784	0.000298931
Nicn1	1.74631	0.000299287
Rsph3a	0.675255	0.000301388
Zfp61	1.83895	0.000301773
Rpgrip1l	2.28756	3.15797e-05
Runx2	2.28783	0.00884223
Slc1a2	2.28853	0.0163153
Pcna	1.65571	0.000306181
Spi1	0.62108	0.000306349
Usp15	0.7318	0.000567958
Ajuba	1.77917	0.000308036
Trim32	1.82236	0.00030852
Kif20b	1.81377	0.000308837
Chodl	1.58566	0.000308842
Syf2	0.798846	0.000310058
Fzd6	0.701816	0.000311493
Ccdc173	2.28871	0.00729522
Nrbp2	1.59618	0.000311859
Slc9a8	0.787104	0.000311995
Hmmr	2.29013	8.40566e-09
Ndufa5	0.732344	8.77623e-06
Tk2	0.733152	0.000936317
Dchs2	2.29046	0.00155539
Egln3	1.61744	0.000319353
Ndufv3	0.736355	2.65056e-06
[truncated: 53,402 more rows]
