# Supplementary material for: Intrauterine hyperglycaemia during late gestation caused mitochondrial dysfunction in skeletal muscle of male offspring through CREB/PGC1A signaling
Source: Nutr Diabetes. 2024 Jul 23;14:56. doi: 10.1038/s41387-024-00299-x (PMC11266655; doi:10.1038/s41387-024-00299-x)
Supplement: Supplementary file 6 — Data Set 2 [file 41387_2024_299_MOESM6_ESM.xlsx]

## Sheet: O_GDM VS O_CTR
GeneName	O_GDM/O_CTR	P value
Serpina6	2.46516	2.46949e-05
Brms1l	2.29164	0.000694282
Crabp2	2.25978	4.66068e-05
Col9a1	2.21337	0.0472632
Colgalt2	2.20372	0.0245512
Mia	2.1169	0.0193614
Hbb-y	2.11526	0.00422484
Col2a1	2.01932	0.0311108
Cdh1	1.97354	0.0487635
Tma7	1.94061	0.0272013
Afp	1.88322	0.000193661
Crabp1	1.86779	0.000270066
	1.86369	0.00683301
Cks1b	1.86041	0.00196763
Matn4	1.84172	0.03801
Jpt1	1.83579	0.0252637
Hbz	1.83046	0.0103855
Coa6	1.79408	0.0342583
Trappc13	1.75682	0.039755
Hmgn1	1.72109	0.013804
Arpp19	1.71491	0.0226477
Col11a1	1.71076	0.033225
Stmn1	1.70902	0.00596892
Nasp	1.70443	0.00067149
Wbp2	1.70443	0.0353954
Serf1	1.6986	0.0120325
Bap18	1.66312	0.000761841
Tmsb10	1.65507	0.000217208
Fsip2	1.64997	0.00819397
Sncg	1.64874	0.0414694
Rcor2	1.64437	6.91979e-05
Frmpd1	1.64105	0.00197161
Marcksl1	1.63696	0.000775317
Med11	1.63296	0.000256462
Serpina1b	1.61575	2.85419e-05
Pcnp	1.61532	0.00662504
Sumo2	1.60918	0.0158731
Ahsp	1.60187	0.00255615
Ppp1r14b	1.59984	0.00843803
Rasa4	1.5974	3.92527e-05
Set	1.59067	0.0135453
Cdkn1c	1.58892	1.8677e-05
Igf2bp1	1.58892	6.11876e-07
Spc24	1.58398	0.00228772
Swi5	1.58039	0.0162784
Znf771	1.57998	0.000249051
Terf2ip	1.57809	0.00041249
Ccdc25	1.57666	0.049587
Basp1	1.57334	0.0101804
Nrp2	1.57268	0.0347119
P4ha2	1.57176	0.00222177
Hmga2	1.56805	0.00527366
Tprkb	1.56436	0.0181296
Mettl21e	1.55951	0.0334357
Nedd8	1.55885	0.0379566
Tcof1	1.55062	0.00744249
Ccdc12	1.53975	0.00247534
Pold3	1.53936	9.99862e-05
Ssna1	1.5355	0.000263054
Cnn3	1.53332	0.00113852
Ncbp2	1.53165	0.000114618
Abhd14b	1.53036	0.0077782
Nop16	1.52908	9.84208e-05
Npm1	1.52678	1.06722e-05
Dpy30	1.52539	0.0145911
Hmg20a	1.52525	0.000346983
Junb	1.52423	0.000886586
Rcn2	1.52373	0.0111474
Prrc2a	1.51978	0.00254329
Rtf2	1.51914	0.000229561
Cthrc1	1.51509	0.0217958
Nucks1	1.51092	0.00842886
Hbb-bh1	1.50815	0.000262428
Psip1	1.50564	0.00123088
	1.50451	7.64359e-06
Nod2	1.50313	0.00458066
Rcn1	1.49938	0.0119687
Gorab	1.49775	0.0082521
Ssr2	1.49439	0.00707385
Foxk1	1.49252	0.000126862
Guk1	1.49215	0.00782123
Dnajc8	1.49202	0.007022
Umps	1.49178	0.00209592
Olfml3	1.49091	1.68118e-05
Aprt	1.48979	0.000571256
Gap43	1.48855	0.000931343
Timm8b	1.48608	0.0361793
Znf318	1.48484	0.0239683
Nolc1	1.48016	9.23911e-05
Top2a	1.47942	6.88705e-05
Znf185	1.4793	0.001133
Trir	1.47918	0.00259796
Calu	1.4777	0.0198021
Dhfr	1.47709	0.00116117
Spon1	1.47623	0.00113368
Zc3h4	1.47574	0.00115213
Mapk1ip1l	1.47463	0.0102913
Nhlrc3	1.47402	0.0191746
Rsl24d1	1.47353	0.000501769
Cdk2ap1	1.47353	0.00368868
Mrfap1	1.47121	0.0478512
Ambp	1.47036	0.00127226
Snrpb2	1.47036	0.0259211
Ldb1	1.47036	3.80225e-05
Nudc	1.46889	0.00233261
Rprd1a	1.46889	5.68754e-05
ATP5IF1	1.46853	0.0321265
Ifi30	1.46634	0.0110758
Lzic	1.46366	0.0197879
Marcks	1.4564	0.00348824
Hypk	1.45434	0.0176009
Grpel2	1.45434	0.00118401
Slc1a4	1.45229	0.000871346
Nap1l1	1.45183	0.00052157
Mnat1	1.45123	5.09083e-05
Ubr7	1.45098	3.72392e-07
Zpr1	1.45098	0.00674367
Impact	1.45049	0.000349137
Edf1	1.44893	0.00152046
Ubfd1	1.44882	0.000537776
Plch1	1.44678	0.00114827
Gab1	1.44643	0.000336363
Limd2	1.44559	0.00308176
Nsa2	1.44523	0.00578762
Cetn3	1.44474	0.000758124
Pcna	1.44428	7.85206e-05
Bin3	1.44379	0.0067973
Cdv3	1.44344	0.0125884
Selenom	1.4426	0.00595804
Rrs1	1.442	0.000181731
Dcx	1.442	0.000425359
Spats2	1.44105	0.000172831
Rbp1	1.44046	0.0162674
Cnpy4	1.44008	0.00865818
Snap29	1.43689	0.00842972
Srp9	1.4363	0.00378092
Blmh	1.43427	0.043294
Taf7	1.43309	0.000573425
Cnpy2	1.4325	0.0166447
Pafah1b3	1.43107	7.87589e-05
Pcbp4	1.42954	0.00298566
Dus2	1.42954	0.000700735
Slc2a1	1.42635	0.010557
Polr2d	1.42542	0.0102423
Scin	1.42424	0.0210529
Hnrnpab	1.42414	7.7731e-06
Morf4l1	1.424	3.9003e-06
Serpinh1	1.42365	3.79492e-05
Ubap2l	1.42307	0.00338787
Wtap	1.42272	0.000285824
Septin9	1.42248	0.000308502
Fam114a1	1.42072	0.00107684
Eny2	1.41862	0.00883093
Psat1	1.41779	0.00101883
Ybx1	1.41721	0.00164897
Spin1	1.41687	0.00115729
Rtl3	1.41628	0.00102859
Pdia6	1.41405	0.000142171
Sf3b6	1.41323	0.000654626
Rsrc2	1.4123	0.0124981
Tbca	1.4122	0.00927353
Col26a1	1.41138	0.00035515
Cacybp	1.41022	0.00018503
Gas2	1.4093	0.000277413
Rapgef4	1.40674	0.0373056
Fam76b	1.40592	0.000361566
Irf3	1.405	0.000907155
Ttc1	1.40476	0.000128888
Sf1	1.40327	2.73611e-05
Mcm6	1.40245	2.20293e-06
Rbm34	1.40235	1.24704e-05
Rps7	1.40202	0.00019926
Rbbp4	1.40187	0.000371654
Sqle	1.4012	0.0125769
Rcn3	1.39832	0.00908412
Zyx	1.39808	6.91598e-05
Lsm14b	1.39775	0.00422594
Stk10	1.3966	0.0226825
Fkbp4	1.39187	0.000137245
Casp3	1.39153	0.000281308
Rfc1	1.39144	2.61729e-05
Npm3	1.39063	2.78803e-05
Sarnp	1.39039	0.0247838
Hspe1	1.39039	0.0182632
Cbx3	1.38834	0.000460238
Pphln1	1.38811	2.96955e-05
Yipf5	1.3872	0.00239098
Gm2a	1.3872	0.0199061
Rrp1b	1.38711	3.63802e-05
Rnaseh2a	1.38607	1.059e-06
Caprin1	1.38517	0.00072947
Nle1	1.3837	0.000319456
Pea15	1.38322	0.0401787
Mki67	1.38185	7.88034e-06
Stk26	1.38095	0.000786783
P4ha1	1.37901	0.00153382
Nop53	1.37869	0.000401153
Manf	1.37845	0.0403087
Pmf1	1.37788	0.00264857
Snrpc	1.37779	0.000449588
Cbx5	1.37756	0.000261268
Gpt2	1.37708	0.0029035
Sumo1	1.37643	0.000722106
Meaf6	1.37643	0.000136366
Serpine2	1.37586	0.0323542
Chmp7	1.37586	0.000496498
Efhd2	1.37562	0.0279796
Prim1	1.37473	6.05946e-06
Nsd3	1.37417	0.00622191
Plod2	1.37328	0.00908998
Ccdc50	1.37272	0.00295897
Iws1	1.37248	3.98366e-05
Rnf7	1.37192	0.013171
Gins3	1.37168	0.000147557
Bag4	1.37159	0.00477253
Hmgcs1	1.37135	0.000373228
Hnrnpa1	1.37112	3.00339e-06
Cnpy3	1.37023	0.0169112
Tyms	1.36943	0.00246897
Oard1	1.36934	0.000913314
Phgdh	1.36919	0.000297064
Rbm22	1.36911	2.57438e-06
Cttn	1.36878	0.00018502
Nudcd3	1.36822	0.000266301
Tcea1	1.36822	0.00119116
Ubap2	1.36775	0.000475767
Ccdc43	1.36775	0.0133078
Ikbip	1.36686	0.00102323
Eif1ax	1.36686	0.00711603
Pex5	1.36663	4.09031e-05
Dnajc9	1.3663	2.02432e-05
Zdbf2	1.3663	0.00542416
Rrbp1	1.3663	0.00168602
Lsm14a	1.36574	0.00244229
Cggbp1	1.36463	0.0391599
Ranbp1	1.36374	0.0111003
Etv6	1.36351	0.006785
Psme3	1.36351	0.000314187
Txndc12	1.36215	0.0247327
Ogfr	1.36215	0.0266853
Bloc1s4	1.36183	0.000123194
Cnot3	1.36128	0.0273987
Rrp1	1.36072	0.000241509
Gatad2b	1.35905	0.000107411
Pof1b	1.35858	0.0227087
Enah	1.35785	0.00536939
Nfia	1.3577	3.12272e-05
Taf9	1.35714	0.000469361
Gins2	1.35714	0.000413939
Slc39a11	1.35691	0.0186007
Fkbp7	1.35571	0.000259342
Kif15	1.35548	0.000765085
Usp11	1.3546	0.00405677
Mydgf	1.3546	0.0490562
Ccdc58	1.35428	0.0200723
Sae1	1.35381	5.54767e-05
	1.35326	0.00117408
Eloa	1.35294	0.000515197
Extl2	1.35271	0.000144917
Pdia4	1.35239	0.000317206
Ptbp2	1.35183	0.000231851
Sub1	1.35128	0.00091638
Pgam1	1.35128	0.00164374
Rtf1	1.35096	0.00193558
Mcmbp	1.35041	8.38679e-07
Rprd1b	1.34962	0.000917103
Eif1	1.34884	0.0350626
Tox4	1.34884	0.00435671
Nmral1	1.34829	0.00012999
Tbc1d22a	1.34805	0.0452664
Chmp4b	1.34773	0.0111699
Msmo1	1.34718	0.0192286
Exog	1.34687	3.13291e-05
Efnb2	1.34679	0.00624162
Sugp1	1.3464	0.00445239
Tcf12	1.34608	0.000293175
Nfkb1	1.34553	0.0251743
Smad4	1.34553	0.000907757
Ctnnbl1	1.34522	7.7301e-06
Commd8	1.34467	0.00659197
Gtf2a1	1.34435	0.00768771
Prrc2c	1.34349	0.00534282
Fkbp14	1.34333	0.0112057
Ranbp3	1.34325	0.00134134
Pfdn1	1.3431	0.0129909
Spag7	1.34247	0.00195609
Eif4b	1.34215	0.00647692
Gnas	1.34192	0.0103886
Kctd12	1.34192	3.54407e-06
Ssbp3	1.34137	0.0024143
Dtd1	1.33942	0.00106772
Irf2bp1	1.33942	0.000337741
Prkcsh	1.33918	0.0119935
Myef2	1.3384	0.000130503
Isy1	1.33832	0.000344723
Tmem45a	1.33754	0.00658863
Ptov1	1.33723	0.0312906
Fubp1	1.33723	7.66217e-05
Mbd3	1.33668	1.27666e-05
Calm2	1.33645	0.0176115
Rrp15	1.33614	0.00132309
Ttc9c	1.33544	0.0119096
Paip2	1.33481	0.0153122
Igf2bp2	1.33481	0.000113334
Msh2	1.3345	7.57839e-05
Crtap	1.33403	0.000264384
Uchl1	1.33396	0.00604182
Szrd1	1.33372	0.000567844
Ptgr1	1.33364	0.0282161
Pola2	1.33349	7.83884e-05
Hist1h2ao	1.33263	0.0442148
Cdh11	1.3324	5.2256e-05
Txndc17	1.3324	0.031053
Rcc2	1.3324	0.000722219
Poldip3	1.33232	0.000540546
Scpep1	1.33186	0.00585434
Gnl3	1.33131	1.55416e-05
Pole3	1.33124	0.00235447
Cdh15	1.33124	0.024541
Serpina1a	1.331	0.00035826
Thyn1	1.33046	7.3892e-05
H2afx	1.32968	0.0144033
Rpa3	1.32968	0.00643086
Gatad2a	1.32906	0.000441577
Atrx	1.32852	3.04676e-05
Hnrnpa0	1.32798	1.2408e-05
Lrpap1	1.32782	0.00870413
Hnrnpa2b1	1.32775	0.000139768
Chmp1a	1.32697	0.00723845
Smarcad1	1.32666	1.61612e-05
Polr2h	1.32666	3.63567e-07
Chd5	1.32659	0.00875174
Igfbp3	1.32643	0.00830836
Smarcb1	1.32558	0.0471028
Nop2	1.32481	7.47156e-05
Smarcc1	1.32473	0.000655699
Pdcd5	1.32473	0.0405514
Ppib	1.32342	0.000993449
Hs1bp3	1.32319	0.000682062
Rnaseh2b	1.32288	0.00140967
Polr2l	1.32234	1.56608e-05
Dvl2	1.3218	0.000409363
Igf2bp3	1.3218	0.000597842
Spats2l	1.32149	6.70182e-06
Fkbp9	1.32149	0.00882045
Txlna	1.32103	5.72313e-05
Papss2	1.32096	0.038593
Sgta	1.32019	0.00311879
Kif4	1.31942	0.000353074
A2m	1.31942	0.00178525
Sugt1	1.31934	0.00161593
Nucb2	1.31934	0.00569771
Pip4k2c	1.31827	0.00299738
Srsf9	1.31803	0.000165984
Wdr82	1.31773	3.91112e-06
Atxn2l	1.31727	0.000194525
Hexim1	1.31719	0.00101851
Tsc22d1	1.31703	0.000739512
Fmr1	1.31696	3.45619e-05
Sf3a2	1.31696	0.000338231
Tns3	1.31566	0.000346547
Gtf2e2	1.31481	0.000438413
Rbm42	1.31481	0.00282964
Acly	1.31451	0.0059206
Cnot2	1.31405	4.62166e-05
Isyna1	1.31398	0.000129551
Emd	1.31374	1.7538e-05
Slc22a1	1.31374	0.0116421
Ubqln2	1.31374	0.00871479
Thoc7	1.31298	3.47173e-05
H2ac15	1.31298	0.0479223
Cdh5	1.31267	0.00269918
Nup35	1.31244	0.000264848
Oat	1.31244	0.000256471
Cox6a1	1.31237	0.0235698
Mycbp	1.31221	0.0288843
Serpinf2	1.3113	0.000111065
Tnnt2	1.31107	0.00146333
Nfya	1.31077	0.0136801
Ythdf3	1.3103	0.00069541
Sf3a1	1.31	2.37984e-05
Nme1	1.31	0.0113848
Sh3gl1	1.30977	0.000518654
Wbp4	1.30947	0.00121486
Igfbp4	1.30924	0.000282156
Rabep2	1.30917	0.00135237
Mnt	1.30894	0.000420428
Cstf2	1.3084	0.000285882
Gsta4	1.3084	0.00113048
Srcin1	1.3081	0.0480679
Fnbp1	1.30764	1.21772e-06
Ubp1	1.30727	0.000718999
Rprd2	1.30711	0.000139309
Hdgfl2	1.30681	0.00319664
Col16a1	1.3065	0.0483099
Nup43	1.30627	0.00135513
Men1	1.30604	0.0196646
Sdf2l1	1.30521	0.0088174
R3hcc1	1.30491	0.0136246
Ythdf2	1.30468	0.000396572
Rbp4	1.30445	0.0345857
Ddx17	1.30438	0.000402831
Rbm7	1.30415	0.00190794
Gtf2i	1.30392	3.26412e-08
Glce	1.30362	5.79161e-05
Ncl	1.30362	2.70347e-05
Mvb12b	1.30339	0.00274623
Poglut1	1.30332	0.000446722
Calr	1.30309	0.0211864
Ubn2	1.30309	0.000464926
Rif1	1.30309	0.0130684
Pole	1.30286	0.00315439
Rela	1.30279	0.0157988
Pabpn1	1.30279	0.000152865
Ints6	1.30256	0.00135617
Pak1ip1	1.30256	0.00486334
Arfgap3	1.30256	0.00323006
Lrrc58	1.30249	0.0274466
Gabarap	1.30203	0.00937814
Phax	1.3018	0.0110595
Atox1	1.3018	0.0115362
Nosip	1.30173	0.000388785
Ilkap	1.30173	7.19852e-06
Arid4b	1.3015	0.00206247
Ssrp1	1.30097	0.000370274
Nfyc	1.30097	0.00285799
Nup54	1.30097	4.6799e-05
Gigyf2	1.30074	2.30403e-05
Thumpd3	1.30067	0.00700838
Wdr43	1.30044	0.00085857
Znf598	1.30044	0.000629541
Rcor1	1.30021	8.97886e-08
Ywhab	1.29961	0.00386809
Sfpq	1.29961	1.43411e-05
Rbmxl1	1.29938	0.000286316
Tamm41	1.29915	0.0320655
Rbm5	1.29908	0.000981721
Dzip3	1.29885	0.000350787
Mcfd2	1.29885	0.0247436
Lyar	1.29878	0.00183729
Sh3kbp1	1.29855	0.00131256
Mcrip1	1.29832	0.0229748
Ywhaq	1.29832	0.00157417
Pcbp1	1.29809	0.00150741
Nes	1.29779	0.0237819
Ina	1.29727	0.00392697
Cog8	1.29727	0.0291101
Serbp1	1.29727	0.00024634
Kif2a	1.29697	9.12329e-06
Nme2	1.29674	0.0104211
Sp3	1.29651	9.7871e-05
Ssb	1.29644	0.000163618
Cfdp1	1.29644	0.00713591
Ttr	1.29568	0.00351831
Map1lc3b	1.29568	0.00980539
Naa50	1.29493	0.000205831
Pom121	1.29486	0.000823877
Pdxdc1	1.29463	1.16262e-05
Pnpla6	1.2944	0.0278662
Pwwp3b	1.2941	0.00029536
Mettl26	1.29365	0.0376761
Fdps	1.29335	0.0252867
Ccnd3	1.29335	0.0165484
Thumpd1	1.29305	9.06639e-05
Vasn	1.29253	0.0024323
Ak4	1.2917	0.000645879
Mad2l1	1.29148	0.00655474
Fgfbp1	1.29148	0.0398986
Adk	1.29148	0.00108113
Znf638	1.29125	0.000211383
Mta1	1.29066	0.000673841
Plod1	1.29066	0.000170329
Ythdf1	1.29043	0.000123744
Bcl9l	1.2902	0.00185126
P4hb	1.2899	0.000555381
Tmem263	1.2899	0.00747704
Nup50	1.28967	1.1065e-05
Alg1	1.28938	0.0034782
Rab9a	1.28833	1.61855e-05
Pin4	1.28758	0.00961989
Fibin	1.28705	0.0260151
Zfp30	1.28699	0.0189624
Pcdh18	1.28676	0.0111184
Dync2h1	1.28624	0.000476177
Sh3pxd2a	1.28571	0.00460221
Ppm1g	1.28542	3.92756e-05
Meltf	1.28542	0.0430357
Rbbp6	1.2849	3.17693e-05
Gsto1	1.28392	0.00483337
Camk1	1.28392	0.00019104
Aatf	1.28363	0.00414754
Tmtc3	1.28333	0.000500762
Pdia3	1.28311	1.64561e-05
Colgalt1	1.28311	5.95915e-05
Hoga1	1.28281	0.0115364
Idi1	1.28265	0.00134823
Snapin	1.28258	0.00348463
Hnrnpc	1.28213	0.00251541
Plcb3	1.28206	0.000568807
Chmp1b1	1.282	0.0120718
Ran	1.28183	0.000776
Ercc6l	1.28161	0.0261167
Snu13	1.28131	0.000196864
Nedd4l	1.28102	0.0024137
Mme	1.28102	0.0033955
Vbp1	1.28079	0.00123936
Lsm4	1.28073	0.00343529
Ubqln1	1.2805	0.0172957
Parp1	1.2805	0.000370766
Fam192a	1.2805	0.000419218
Smc4	1.28027	1.12938e-05
P3h1	1.28027	0.000752111
Uba2	1.28021	6.89e-05
Hirip3	1.27975	0.00100419
Luc7l	1.27923	0.000882835
Snrpd2	1.27923	0.000105481
Chek1	1.27894	0.000297093
Kcmf1	1.27865	0.00056744
Cdk1	1.27842	0.000328288
Nipsnap1	1.27813	0.000160704
Rps6ka5	1.2779	0.00605346
Gtf2f2	1.2779	0.00426098
Ppil1	1.2779	0.00438284
Fen1	1.27768	7.09099e-05
Sin3a	1.27761	0.000102735
Dbn1	1.27739	0.000349928
Sf3b4	1.27716	2.81187e-05
Nop10	1.27687	0.0141841
Nrk	1.27687	3.57203e-05
Wdhd1	1.27687	0.00172059
Chd8	1.27664	0.0488061
Cfl1	1.27629	0.00200229
Trmt112	1.27583	0.000330277
Peg3	1.2748	0.00187753
Mif	1.27457	0.00386065
Best3	1.27457	6.89354e-06
Pard3	1.27428	0.0358118
Pef1	1.27405	0.00438776
Fcn1	1.27399	0.00375666
Cldn1	1.27331	0.0158825
Hells	1.27273	0.000193248
Impdh2	1.27273	3.74172e-06
Stam	1.27244	0.00043421
Pycr1	1.27118	2.46252e-05
Znrd2	1.2706	8.89996e-05
Kif3a	1.27044	0.00213463
Ciapin1	1.27015	0.00275936
Pbdc1	1.26941	0.00807766
Nup62	1.26912	8.78807e-05
Runx2	1.26866	0.0151324
Nubp2	1.2686	0.00678959
Lsm3	1.2686	0.0179416
Lifr	1.26854	0.00181985
Puf60	1.26831	4.16243e-07
	1.2678	0.00218062
Ccnk	1.2678	0.00221118
Fut8	1.26751	0.000473471
Egln1	1.26735	0.00134107
Dnajc24	1.26729	0.0465702
Hsp90b1	1.26706	8.03229e-05
Eef2k	1.26706	0.00026757
Polr2j	1.26683	0.00213638
Fzd2	1.26655	0.0126307
Lsm12	1.26632	0.000441642
Dcps	1.26626	4.55217e-05
Pi16	1.26603	0.0362028
Selenof	1.26603	0.0191174
Akap2	1.26603	0.000740276
Mtpn	1.26603	0.0218272
Os9	1.26575	0.00516612
Ndrg1	1.26552	0.000431278
Gabpb2	1.26529	0.00177815
Mcm3	1.26523	4.30782e-06
Adss2	1.26523	3.68192e-05
Prpf39	1.26501	0.0179062
Trim28	1.26472	0.000182267
Ralgps2	1.26427	0.0201931
Luc7l3	1.26421	0.000295423
Lsm2	1.26347	0.00291926
C1qa	1.26324	0.0269894
Nsfl1c	1.26318	0.00541474
Eef1akmt1	1.26318	0.00905083
Rbm3	1.26296	0.0259842
Galm	1.26273	0.00166647
Nelfa	1.26244	0.00356671
Crocc	1.26244	0.0029006
Adnp	1.26238	3.83897e-05
Nae1	1.26222	0.00170753
Pycr3	1.26216	4.8382e-05
Leo1	1.26193	0.000150287
Pex7	1.26142	0.00124492
Nectin2	1.26136	0.000827657
Pdcd11	1.26119	0.0046253
Cnn2	1.26113	0.000668415
Zranb2	1.26113	8.32648e-05
Rbm26	1.26091	0.00104386
Usf2	1.26091	0.00148972
Prpsap2	1.26062	0.000123285
Erp29	1.2604	0.00137853
Zcchc3	1.26017	0.00138124
Hnrnpd	1.25989	0.000240864
Hspa5	1.25938	9.98988e-05
Cherp	1.25909	0.000158171
Tmcc1	1.25909	0.0194205
Thoc3	1.25909	7.63076e-05
Fus	1.25864	0.000485525
Hyou1	1.25864	9.85045e-05
Zc3h15	1.25864	0.0110409
Ppp1r2	1.25858	0.0450863
Ddx50	1.25858	0.000243196
Rps28	1.25836	0.000143947
Cstf3	1.25813	0.0048294
Srpk1	1.25813	0.0379533
Fdft1	1.25807	0.00156655
Smc2	1.25756	7.67139e-06
Surf6	1.25739	0.00157994
Copz1	1.25734	0.00331392
Clec11a	1.25734	0.00252166
Khsrp	1.25705	2.97402e-07
Gc	1.25705	0.0145662
Ehmt2	1.2566	0.00260981
Mphosph10	1.25654	0.000590727
Alg3	1.25632	0.00652927
Ppp1r10	1.25603	0.0036241
Tusc1	1.25603	0.0452628
S100a11	1.25558	0.0258901
Dbnl	1.25553	0.000891997
Tacc1	1.2553	0.000239736
Cdc37	1.2553	0.000599402
Rps10	1.25479	0.000291145
Tmem214	1.25473	0.00151147
Zbtb8os	1.25451	1.38307e-05
Nt5c	1.25451	0.00255515
Hmgb3	1.254	0.00209665
Maged1	1.25355	0.000608958
Tsr2	1.25349	0.00902268
Ddah2	1.25327	2.40554e-05
Fkbp10	1.25304	0.0042344
Bcl7c	1.25304	0.00129326
Ube2l6	1.25298	0.0305724
Golm1	1.2527	0.00264706
Zcchc8	1.25248	1.6835e-06
Nudcd1	1.25248	0.000524383
Commd10	1.25225	0.0118562
Ehbp1	1.25203	0.00544073
Snw1	1.25129	6.42274e-05
Spg21	1.25124	0.000665044
Pcolce	1.25101	0.0142743
Sec16a	1.25096	0.0357045
Tardbp	1.25073	8.3734e-05
Dnttip2	1.25073	0.000335966
Zmym4	1.25051	0.0015233
Imp3	1.25045	0.000598106
Pknox2	1.25045	0.00436634
Sap18	1.25045	0.000708227
Pld3	1.25045	0.00618344
Senp3	1.25045	0.0486254
Acin1	1.25023	3.34873e-05
Eef1b	1.24994	0.0224238
G3bp2	1.24944	0.0105374
Trmt1l	1.24921	0.00167238
Cspg4	1.24921	0.000224101
Btf3l4	1.24899	0.0194343
Osbpl1a	1.24899	0.00641945
Nup214	1.24893	0.000128928
Igsf3	1.24893	0.000215314
Palm2	1.24871	0.000943834
Ptgds	1.24871	0.00030972
Cmpk1	1.24848	0.00222287
Rbm17	1.24848	0.000382031
Kpna2	1.24792	0.000435474
Med22	1.24792	0.000151309
Nono	1.24792	3.37106e-05
Rpsa	1.24775	0.000670173
Rab31	1.2477	1.12215e-05
Gcfc2	1.24742	0.00228754
Sigmar1	1.24719	0.0113331
Grcc10	1.24697	0.00895255
Paf1	1.24669	0.000216196
Ephb2	1.24669	0.00101776
Ebna1bp2	1.24669	0.00120129
Pwp2	1.24618	0.0343571
Tax1bp1	1.24618	0.0357241
Mcm4	1.24613	7.49196e-06
LRWD1	1.24545	0.000143432
Smad3	1.24517	0.000603576
Hspa13	1.24517	5.49298e-06
Rbfox2	1.24467	0.00228278
Arfip2	1.24467	0.00927097
Zc3h11a	1.24444	0.000557957
Rpf2	1.24439	0.0226639
Cers5	1.24417	0.00488182
Hnrnpk	1.24394	0.000406063
Rcl1	1.24389	0.00627844
Spart	1.24372	0.000259172
Ppid	1.24366	0.00383451
Gxylt2	1.24366	0.00097036
Pspc1	1.24366	0.000903544
Snrpn	1.24366	0.00111595
Ppil4	1.24366	0.00635269
Pfdn5	1.24316	0.0196239
Map1b	1.24316	0.00320061
Galk1	1.24316	0.000162567
Grb10	1.24293	4.0849e-05
Vwa3a	1.24288	0.0109811
Pafah1b2	1.2426	9.02807e-05
Gprasp1	1.24243	0.00477163
Igf1r	1.24215	0.00421959
Hnrnpm	1.24193	3.22028e-05
Ncaph	1.24143	0.000251735
Arfgap1	1.24143	0.000104857
Ndn	1.24137	0.00380738
Cd2ap	1.24092	0.000913494
Champ1	1.24087	0.000150403
Hsph1	1.24065	0.00167743
Arhgdia	1.24065	0.00521006
Ccdc127	1.24065	0.0351939
Nsun2	1.24065	3.71453e-06
Rida	1.24037	0.000268788
Smap1	1.24014	0.0013586
Map4	1.23987	0.0297293
Hmgcr	1.23987	0.00479806
Eif4e2	1.23987	0.00165078
Casp6	1.23964	1.63091e-05
Elp2	1.23964	0.000392931
Rps15	1.23942	0.00203905
Dnajc3	1.23942	0.000300613
Khdrbs1	1.23936	8.44961e-07
Cnbp	1.23919	0.00585894
Hsd17b4	1.23914	0.000348504
Evc	1.23914	0.0425782
Abhd4	1.23914	0.00521944
Kat8	1.23892	0.00900465
Apoh	1.23869	0.0339481
Hat1	1.23864	0.0062915
Ivns1abp	1.23864	0.0479502
Ddx41	1.23842	0.00040126
Psmd9	1.23842	0.000184881
Ppp1cc	1.23814	1.77805e-06
Tpr	1.23814	8.9501e-05
Col5a1	1.23814	0.0044577
Mthfd1l	1.23814	0.00416666
Hnrnpf	1.23814	0.000103799
Sod1	1.23791	0.0202293
Ints3	1.23758	0.00255128
Fam114a2	1.23714	0.000821256
Tmem176b	1.23714	0.020717
Lima1	1.23686	1.95238e-05
Dnajc17	1.23664	0.0178107
Mavs	1.23664	0.000358877
Tcerg1	1.23664	1.79593e-05
Lxn	1.23591	0.000668251
Ewsr1	1.23591	0.00636292
Txndc9	1.23586	0.0102796
Septin11	1.23564	0.00328846
Lrrc52	1.23541	0.000499717
Ubxn1	1.23486	0.0205317
Yap1	1.23464	4.20779e-05
Psmc3ip	1.23464	0.0407576
Incenp	1.23441	0.00942622
Cdc5l	1.23436	6.29287e-05
Evl	1.23419	0.00866227
Carhsp1	1.23409	0.0156363
Ppp1r8	1.23386	0.000928588
Trim33	1.23364	0.000221687
Hsbp1	1.23314	0.019314
Eif4a1	1.23314	0.00155166
Apom	1.23292	0.0473864
Slc7a5	1.23264	0.00247999
Timm9	1.23237	0.0251079
Col5a2	1.23237	0.00258305
Prrc1	1.23214	0.00380645
Lrrfip2	1.23214	0.00103138
Hnrnpa3	1.23192	5.58309e-05
Nadk2	1.23187	0.000494551
Fbln1	1.23164	0.0320904
Tpd52l2	1.23164	0.00865143
Jpt2	1.23159	0.041692
Adal	1.23142	0.010094
Cdk2	1.23137	0.000715199
Rbpj	1.23115	0.00191099
Chn1	1.23115	0.0181003
Snx3	1.23092	0.00332614
Mapre1	1.23087	0.00358258
Mcm2	1.23043	7.42348e-06
Pcmt1	1.23015	0.00345475
Lsm6	1.22993	0.0113152
Nudt21	1.22988	0.000137887
Sdcbp	1.22988	0.00175798
Ruvbl2	1.22943	5.42257e-05
Gga2	1.22943	0.000151892
Ppie	1.22943	0.000571779
Smarcc2	1.22943	0.000823581
Ube2z	1.22943	0.000256677
Itsn1	1.22938	0.00126009
Hist2h2ab	1.22916	0.0342643
Dpf2	1.22916	0.00108645
Rwdd1	1.22888	0.0246427
Sbno1	1.22866	5.80842e-05
Smad2	1.22844	0.000136134
Prpf3	1.22789	1.6566e-05
Elp4	1.22767	0.00339247
H4c1	1.22744	0.00235902
Pfas	1.22739	0.000381023
Tomm34	1.22739	0.00881413
Hdgf	1.22717	0.0143329
Dnmt1	1.22717	0.000176766
Tp53bp1	1.22717	5.87961e-07
Pir	1.22695	0.0342032
Tm9sf1	1.22673	0.0323123
Hdac6	1.22668	0.0246829
Ddx46	1.22668	1.06338e-05
Fnbp1l	1.22668	0.000141429
Tubb5	1.22645	0.00221731
Orc3	1.2264	0.000576668
Chd4	1.22618	3.56341e-05
Stip1	1.22596	0.000428682
Prpf4	1.22591	1.70789e-06
Palmd	1.22568	0.000802675
Rrp7a	1.22546	0.000882169
Epb41l3	1.22546	2.98064e-05
Med10	1.22541	0.021133
Ube2i	1.22519	0.00143972
Pyroxd1	1.22497	0.0181214
Acy1	1.22447	1.50725e-05
Maz	1.22447	0.00205315
Ahsa2	1.22425	0.00515081
Peg10	1.2242	0.000186186
Cpsf6	1.2242	4.13464e-05
Alkbh8	1.22398	0.00288064
Tk1	1.22393	6.25828e-06
Lig1	1.2237	0.000684602
Sumf2	1.2237	0.0270079
Sorcs2	1.2237	0.00783885
Dnajc7	1.2237	1.41063e-05
Acot8	1.22343	0.0187621
Pes1	1.22321	0.0145415
Pacsin2	1.22272	0.00375336
Rbm14	1.22249	0.000139738
Kdm3b	1.22249	3.15588e-05
Akap12	1.22249	0.0299204
RTRAF	1.22222	0.000470139
Cep131	1.22217	0.00512269
Igf2r	1.22173	0.00202812
Numa1	1.22151	0.000143474
Gns	1.22151	0.0011606
Utp6	1.22096	0.0135798
Xrcc5	1.22096	0.000180656
Brk1	1.22074	0.0165834
Gas6	1.22047	0.0185583
Nufip2	1.22025	0.0304796
Fip1l1	1.22025	0.000187222
Rab11fip5	1.22025	0.00408508
Aif1l	1.22025	0.0248701
Arl3	1.22003	0.00281363
Rwdd4	1.21998	0.0209153
Gipc1	1.2198	0.0134041
Eef1a1	1.21976	0.000610513
Cdc73	1.21976	0.000407929
Myh10	1.21976	0.000205334
Rdx	1.21953	0.000603961
Inpp5k	1.21949	0.0098895
Htatsf1	1.21949	0.00123598
Mtap	1.21904	0.000152554
Mybbp1a	1.21904	0.0157332
Denr	1.21877	0.00127186
Arid1a	1.21877	0.000274583
Ncapd2	1.2185	0.0128564
Acot7	1.2185	0.000885461
Ddt	1.2185	0.00167049
Ylpm1	1.21828	0.000260708
Casc4	1.21828	4.93795e-05
Itih2	1.21828	0.00276453
Stoml2	1.21806	0.00054404
Alg2	1.21801	0.0142024
Chid1	1.21801	0.00246413
Fam20b	1.21801	0.00231256
Vcam1	1.21779	3.26456e-05
Stau1	1.21729	3.09628e-05
P3h4	1.21729	0.000885186
Nxpe4	1.21707	0.00322057
U2af2	1.21703	0.000713844
Stab1	1.21703	0.00415567
Prdx1	1.21676	0.00137615
Snca	1.21658	0.00882101
Pa2g4	1.21653	0.000978197
Hnrnpu	1.21653	0.00215971
Brpf1	1.21609	0.030423
Tsnax	1.21582	0.00163744
Slu7	1.21555	0.0167189
Ugdh	1.21511	0.0119197
Rad23b	1.21511	0.0237992
Cbx1	1.21489	0.0244496
Slc26a2	1.21484	0.00134739
Septin5	1.21479	0.0228802
Lamtor3	1.21413	0.0388549
Gid8	1.21413	0.00829248
Gar1	1.21364	0.0071411
Psmb4	1.21364	0.0207823
Capn7	1.21359	0.00387232
Ehmt1	1.21337	0.00127
Shmt2	1.21337	0.00130372
Ilf3	1.21288	2.5329e-06
Ctbp1	1.21266	6.24138e-05
Grk2	1.21261	0.00013394
Ptk7	1.21239	0.00352319
Ppia	1.21239	0.00253741
Wdr3	1.21217	0.0027611
Col3a1	1.21217	0.0213844
Supt16h	1.21195	0.0124937
Mgat2	1.2119	0.0249503
Stx17	1.21168	0.00810177
Rps21	1.21163	0.00399216
Safb	1.21163	0.000236139
Gpsm1	1.21097	0.00598882
Sestd1	1.21065	0.00392785
P3h3	1.21065	0.0027176
Tmpo	1.21043	0.0221161
Rtkn	1.21043	0.00672847
Ncs1	1.21039	0.00476025
Rbm27	1.21021	0.0225161
Akt1	1.20994	0.0035584
St7	1.20994	0.00290411
Sec61a1	1.20972	0.0072501
Snrpa	1.20946	0.00546516
Tgoln1	1.20946	0.0147033
Acat2	1.20946	0.000303578
Rps19	1.20946	0.00127939
Golph3l	1.20946	0.011661
Selenos	1.20924	0.012422
Sec31a	1.20875	0.000482452
Ldlrap1	1.20875	0.0360491
Srp14	1.20875	9.88597e-06
Rps16	1.20875	0.00883353
Pum3	1.2087	0.000466811
Smu1	1.2087	0.00250042
Fgfr1op2	1.20848	0.000570525
Ube2g1	1.20848	0.0137556
Prrc2b	1.20826	0.0252599
Prpf19	1.20799	0.000221475
Nxn	1.20799	0.000295821
Dync1i2	1.20799	0.012715
Col1a2	1.20777	0.00810328
Baz1b	1.20777	0.0014268
Gak	1.20746	0.000918297
Nxt1	1.20728	0.0443297
Cdk7	1.20728	0.0202616
Gpx7	1.20728	0.00666387
Gatd1	1.20702	3.75289e-05
Larp7	1.20702	0.0023506
Rai14	1.20631	0.000498583
Smchd1	1.20627	0.00218303
Gabpa	1.20604	0.000102464
G3bp1	1.20582	0.000637017
Bcl2	1.20582	0.00172375
Elmo1	1.20556	0.0135105
Casp7	1.20556	0.0118305
Pde12	1.20556	0.0276025
Chst14	1.20529	0.0307083
Bclaf1	1.20529	0.00219402
Ahsa1	1.20507	0.0117824
Tax1bp3	1.20481	0.00941284
Lix1l	1.20481	0.00125335
Parp2	1.20437	0.000196326
Itpa	1.20437	0.00074241
Thoc5	1.20437	0.0093806
Scaf8	1.20437	0.0032678
Arid2	1.20432	1.90832e-07
Hsp90aa1	1.2041	0.000783603
Septin2	1.20388	0.0139752
Exoc7	1.20388	0.0085173
Alcam	1.20388	0.0113701
Src	1.20383	0.00831239
Prdx4	1.20361	9.00737e-05
Iscu	1.20361	0.000265086
Pfdn2	1.20361	0.0290474
Pitrm1	1.20339	0.0135812
Eif4a3	1.20339	9.15641e-07
RO60	1.20335	0.0146754
Ints12	1.20291	0.00320138
Txndc5	1.20286	0.0173498
Pfkl	1.20286	0.0250527
Crk	1.20264	0.000711753
Ccdc8	1.20238	0.00337692
Gcc2	1.20216	0.000251569
Cdkn2aip	1.20216	0.00273991
Chsy3	1.20189	0.0282206
Nfix	1.20189	0.00219919
Elavl1	1.20189	0.000287282
Atg3	1.20167	0.000481054
Poglut2	1.20119	0.000157522
Ppp1r12a	1.20097	0.000771361
Lmnb1	1.20092	0.00124798
Dnaja1	1.20075	0.00338241
Asf1a	1.2007	0.000225179
Drap1	1.2007	0.013759
Rbx1	1.2007	3.12721e-05
Prpf18	1.20048	0.0469954
Dtymk	1.20044	0.00138576
Ccdc115	1.20022	0.00143925
Phpt1	1.2	0.00351734
Padi2	0.833028	0.00658995
Lgmn	0.832997	0.0414361
Myh14	0.832845	0.0181598
Cnn1	0.83135	0.0492474
Cacna1s	0.831319	0.00101534
Cyp2b9	0.830648	0.00856375
Mospd1	0.830648	0.0161692
Msrb3	0.830313	0.00335171
Gstz1	0.830161	0.0100949
Pbxip1	0.82934	0.000156225
Hspa12b	0.829308	0.0048662
Ptgr2	0.829157	0.00172347
Gamt	0.828854	0.00032047
Klhl41	0.828671	0.00609421
Vdac3	0.828639	0.000133165
Nudt6	0.827485	0.00725833
Ak1	0.826969	0.00128081
Ndufb1	0.826667	4.79941e-06
Sccpdh	0.826119	0.00675849
Mdh1	0.825634	8.22281e-06
Map2k5	0.824818	0.00900125
Sdha	0.824818	0.000575205
Acss2	0.824667	0.00982257
Atl2	0.824485	0.0022302
Mrpl54	0.824485	0.0103945
Ndufb10	0.824453	0.00153697
Ehd4	0.823851	3.48277e-05
Ldah	0.823637	0.00115122
Uqcrb	0.822972	0.0313148
Cyb5r3	0.821162	0.0115426
Myom3	0.821012	0.000777843
Ank3	0.82083	5.06349e-05
Mrps2	0.820648	0.00455531
Mtmr6	0.820648	0.0227451
Ehd2	0.820531	9.21168e-06
Abra	0.820499	0.0238645
Plpp1	0.820349	0.000451713
Uqcrh	0.819836	0.0491781
Fn3k	0.818694	0.0161028
Psmd7	0.818512	0.00815713
Acads	0.818182	4.08183e-05
Prxl2b	0.817191	0.0075291
Txnrd2	0.81686	0.00387344
Dlst	0.81686	5.60403e-05
Ndufs3	0.81686	0.000718306
Hspb6	0.816712	0.00504636
Prkcq	0.814882	0.00167934
Slc29a1	0.813713	0.00239657
Marc2	0.813713	0.00110309
Etfa	0.813384	0.000860105
Crybb2	0.813237	0.0155154
Lactb	0.813089	0.00112022
Sgcd	0.812908	0.00381895
Entpd1	0.812908	0.00995746
Ndufa4	0.812432	0.00112021
Prnd	0.812251	0.015788
Atp5mf	0.812251	0.00592636
Pex3	0.810904	0.0103026
Cyb5r1	0.810248	0.00776009
Coq5	0.809955	2.45837e-05
Vdac1	0.808938	9.89718e-05
Hspb8	0.808464	0.00296617
Uqcrc2	0.808318	2.64666e-05
Itih1	0.807519	0.00110759
Auh	0.807192	0.000141667
Tpm2	0.807011	0.00125705
Tm7sf2	0.80672	0.000170469
Mrpl3	0.806685	0.00016259
Sepsecs	0.806032	0.000270632
Cavin4	0.805852	0.0041425
Hint3	0.804909	0.000479157
Phkb	0.804258	0.00994314
Eci1	0.804222	0.000531673
Ndufb6	0.803282	0.00273342
Pc	0.802957	0.0138292
Ndufs2	0.802451	0.000530347
Flad1	0.802451	0.0268886
Mtnd1	0.801946	0.00364086
Got2	0.801297	8.18331e-06
Uqcr10	0.801153	0.00787164
Gjc3	0.801153	0.0286691
Slc25a3	0.800324	0.00823356
Steap3	0.799892	0.00423099
Ndufs6	0.799532	8.66318e-06
Mdh2	0.799388	4.25068e-05
Cpt2	0.799208	0.000715973
Fbn2	0.799208	0.00564637
Hadh	0.798885	0.00115119
Nipsnap2	0.798418	3.44769e-05
Pacsin3	0.797591	4.09708e-05
Srl	0.797448	0.000458962
Tpm3	0.797411	0.0232531
Tefm	0.797305	0.00120496
Atp5f1c	0.797268	0.000280804
Ndufs8	0.797125	0.000176386
Mtco1	0.796982	0.000764796
Pdlim7	0.796336	0.00125247
Dmac2l	0.795369	0.00333796
Apoo	0.794867	2.08711e-05
Aspn	0.793437	0.000541779
Ndufa10	0.793079	6.02403e-05
Coq10b	0.792436	0.000179523
Cenpb	0.79051	0.0397336
Mrc1	0.79051	0.000199978
Ndufb3	0.790473	0.000171554
Ctnna3	0.790011	0.0111801
Ndufa13	0.790011	0.000498362
Ldb3	0.789587	2.6443e-05
Cyc1	0.789229	0.00103557
Sdhb	0.789088	0.000210754
Ephx2	0.788909	0.000645675
Sgcg	0.78841	0.00263548
Lcn2	0.788269	0.0266401
Fhl3	0.788269	0.000365006
Stim1	0.78731	3.83222e-06
Dmd	0.787169	0.000383382
Slc16a3	0.786812	0.0025665
Slc25a5	0.785855	0.00324952
Actbl2	0.785714	0.00106227
Macrod1	0.785255	0.000167363
Eci2	0.785077	0.00312971
Slit2	0.784898	0.00211845
Mlip	0.78472	0.00660564
Hmbox1	0.784083	0.0203423
Ptges2	0.783663	7.87748e-06
Nnt	0.783307	0.0110662
Dld	0.782709	9.23306e-06
Samd1	0.782392	0.00118433
Cox4i1	0.780488	0.000404411
Atp5mg	0.780271	0.000337421
Gngt2	0.779359	0.00546008
Fetub	0.779359	0.0094264
Brat1	0.777916	7.9686e-05
Pdlim5	0.7776	8.55109e-06
Itpr3	0.77683	6.29148e-05
Gon7	0.776061	0.00404759
Mrpl34	0.776021	0.0135606
Timm17a	0.77543	0.0287456
Klhl40	0.77543	0.000250919
Coq7	0.775253	3.65782e-05
Ampd1	0.775075	0.00098083
Xxylt1	0.774623	0.00301024
Acyp2	0.773856	0.0052018
Uqcrc1	0.773679	4.99192e-05
Acot13	0.773638	0.00117035
Myh7	0.773501	0.00120243
Myh11	0.772558	0.000395117
Ndufs1	0.77197	0.000185422
Mpo	0.771793	0.0109103
Cpt1a	0.771793	0.017602
Glul	0.771479	0.0154656
Cox6c	0.770538	0.000153154
Acacb	0.770361	0.0208299
Ca5b	0.769462	0.0413604
Gypc	0.769421	0.0186516
Phykpl	0.769285	0.00791619
Ryr1	0.769285	6.47325e-05
Uqcrfs1	0.768836	3.81373e-05
Pfkm	0.768659	3.27064e-05
Ndufs7	0.768482	4.28393e-05
Tmem120a	0.768347	0.0199812
Ndufc2	0.768347	0.000592368
Rps27a	0.768211	0.0239559
Aldoa	0.76817	4.82703e-06
Pdhb	0.767273	9.75641e-05
Plin1	0.767232	0.0183482
Mpc1	0.76692	0.00132209
Idh3g	0.766649	3.76532e-05
Atp5mpl	0.76616	0.00140464
Ndufa3	0.765225	0.00141519
Cd151	0.764914	0.00126202
Rpl32	0.764914	0.0037539
Ndufa11	0.764602	7.30973e-06
Snf8	0.762559	0.000732627
Mylk2	0.76198	1.0248e-05
Bcap29	0.761938	0.000262145
Mgll	0.761938	0.000518286
Mylpf	0.76167	0.00109443
Ndufv1	0.76167	0.000179171
Snta1	0.759944	2.40973e-05
Ndufb8	0.758396	0.00100022
Lpcat3	0.758396	0.00373671
Poll	0.75716	0.00149815
Sod2	0.756235	1.12249e-05
Trim72	0.755794	0.000135853
Apobec2	0.755134	0.00190063
Cav2	0.754561	0.00171426
Atp1b1	0.754429	0.000410891
Cd163	0.754386	0.000781361
Synpo2	0.754035	0.000437441
Mtco2	0.753463	0.00264101
Xdh	0.753331	0.0127078
Abcb8	0.752716	0.00200551
Mrps24	0.75162	0.00182767
Actn2	0.751489	0.000125873
Cox6a2	0.749169	0.00010158
Pdha1	0.747815	9.24135e-06
Lama2	0.746769	0.000174172
Rpl15	0.745854	0.00133793
Obscn	0.744462	1.221e-05
Acaa2	0.743854	0.000476332
Hrg	0.741857	0.000992683
Myot	0.740122	2.28539e-06
Tgm2	0.739433	7.41056e-06
Tlr13	0.739433	0.005352
Recql5	0.739304	0.0449027
Fitm2	0.7387	0.00143383
Coq9	0.738654	0.000171987
Myoz3	0.738095	0.000188642
Ly6a	0.737016	0.0139547
Aco2	0.737016	7.32782e-06
Eno2	0.73654	0.0010183
Jsrp1	0.736413	0.000551271
Ogdh	0.734906	1.04803e-05
Cycs	0.734779	0.000487067
Mepce	0.734432	0.00394007
Fv4	0.734258	2.32405e-05
Hadhb	0.734177	0.00121171
Myl1	0.734004	0.000522747
Apoa4	0.73383	0.00927204
Cdh13	0.732675	0.00047161
Slc25a12	0.732075	4.3181e-05
Ndufa9	0.731475	0.000375298
Casq2	0.730403	4.85809e-05
Adss1	0.73015	0.000591968
Mtatp6	0.729805	0.00125682
Mtnd5	0.728483	0.000100497
Xirp2	0.727288	0.000448708
Camk2b	0.726472	4.79326e-06
Etfdh	0.725203	0.000309181
Acadl	0.72503	0.000277551
Lrrc14b	0.72478	0.00372942
Micos13	0.723247	6.43045e-06
Idh3a	0.722825	6.88646e-08
Clk2	0.722777	0.000347486
Sucla2	0.722356	1.25474e-05
Cs	0.721763	8.87277e-05
Npr2	0.721343	0.00585414
Ctsg	0.72075	0.000194122
Dlat	0.719099	5.76575e-05
Cav1	0.717623	4.08327e-05
Capn3	0.7175	5.89791e-05
Ifi204	0.716272	0.00342047
Fitm1	0.716149	0.000147872
Acadm	0.714384	9.05638e-05
Fsd2	0.71316	5.68805e-06
Mcm8	0.712793	0.000672855
Ttn	0.712622	2.16069e-05
Asb2	0.708867	0.00395108
Rtn2	0.708817	0.000113909
Hadha	0.706485	0.00178282
Camp	0.705732	0.0127444
Pgm1	0.705491	2.06718e-06
Emc4	0.705441	0.000494357
Atp5md	0.704739	0.0001004
Gys1	0.703407	4.75066e-06
Cbr2	0.703407	0.000592842
Ckm	0.702997	3.56487e-06
Fabp3	0.702417	0.0199878
Slc27a1	0.702008	0.00287361
Crat	0.701838	2.24084e-05
Sdhc	0.701548	0.000604683
Apcs	0.700102	0.00439844
Tpm1	0.698947	8.45775e-05
Mfap5	0.697505	0.00691223
Pygm	0.697335	0.000126594
Ablim2	0.693193	4.99205e-06
Acta1	0.69262	2.02649e-05
Myom1	0.692047	3.26578e-05
Sult1a1	0.691878	0.00141104
Mtnd3	0.685656	5.09295e-05
Coq8a	0.685604	5.63719e-05
Mcpt4	0.68367	0.00123003
Zbbx	0.68367	0.000569776
Hmox1	0.683502	0.000299883
Hsdl2	0.683103	0.0223747
Ndufb5	0.682935	0.000135049
Slc25a11	0.682422	9.56129e-05
Mpc2	0.682254	6.04896e-06
Tnnc2	0.682032	8.22891e-05
Fbn1	0.681123	0.00239506
Myoz1	0.679375	7.67273e-05
Fam25c	0.677571	8.08579e-05
Dhrs7c	0.677176	2.43325e-05
Trip10	0.674929	3.03506e-05
Ca3	0.674648	0.000117912
Nell2	0.674088	0.00515432
Loxl4	0.671849	0.0440836
Uqcrq	0.669728	4.77521e-05
Agpat3	0.663894	0.00037292
Ndrg2	0.663894	9.97747e-06
Lipe	0.663174	0.00209599
Cav3	0.663007	0.000191576
Fbp2	0.661515	0.0285203
Plxna4	0.65711	0.0258295
Fabp4	0.65596	0.0052253
Eno3	0.65426	5.29284e-07
Mt-Cyb	0.653713	0.000179892
Ltf	0.650982	0.00246034
Ech1	0.650982	0.0166598
Oas1c	0.65	1.78082e-05
Adam22	0.649621	1.53857e-05
Fhl1	0.645114	1.05477e-05
S100a9	0.645007	0.00452872
Mb	0.644466	0.0024223
Pgam2	0.640794	4.11728e-06
Acadvl	0.639941	0.000808116
Olfm3	0.639285	0.00936226
Cox7c	0.636334	0.00298286
Pvalb	0.636289	0.00172636
Slc25a20	0.636289	0.00138962
Serpina3k	0.63559	0.0033032
Apoc2	0.634952	0.031926
Slc25a31	0.634417	0.000358
Plin4	0.631588	2.10269e-05
Tnni2	0.625122	1.4445e-06
Zfyve19	0.624858	5.45163e-05
Dsg4	0.623012	5.57952e-05
Atp1b4	0.619695	9.34562e-06
Chil3	0.619372	0.00537733
Slc2a4	0.619171	1.79365e-05
Myl2	0.617338	0.000496567
Cisd3	0.611084	9.36948e-06
S100a8	0.607459	0.0119366
Vamp2	0.606007	0.000294116
Hhatl	0.605812	0.000133662
Ckmt2	0.595056	3.13112e-07
Sypl2	0.587712	3.31636e-05
Tmod4	0.584786	1.63051e-05
Tnnt3	0.58394	2.7716e-07
Pdk2	0.583782	8.09807e-05
Rpl37	0.577378	0.0302417
Myh4	0.573407	0.00537449
Casq1	0.572664	1.23179e-05
Tmem182	0.566416	0.000156027
Tmem38a	0.565524	0.000370067
Atp2a1	0.564877	2.3355e-05
Adipoq	0.564544	7.69665e-07
Myh8	0.563233	1.66255e-05
Slc25a4	0.562012	7.39562e-05
Atp5mc2	0.559089	0.000814467
Art3	0.556334	2.28194e-05
Cd36	0.551195	7.95243e-05
Myh1	0.545834	0.000511226
Atp1a2	0.540832	0.000134106
Trdn	0.538852	4.84039e-05
Nebl	0.537988	1.38696e-05
Ngp	0.532485	0.00526321
Eef1a2	0.530222	2.67414e-06
Cpt1b	0.526171	2.62886e-05
Actn3	0.523693	1.6803e-06
Gpat3	0.513088	0.00175241
Adamts1	0.492537	4.31678e-05
Gpd1	0.487138	1.588e-05
Art1	0.470372	0.000320893
Mybpc2	0.46886	0.000186241
Acsl1	0.453911	6.06024e-05
Cox7a1	0.44321	9.56008e-05
Mgst1	0.437195	0.0114494
Mpz	0.436306	0.0224166
Pdk4	0.424441	5.34088e-06
Hrnr	5.14628	0.157912
Bod1l	4.47291	0.333819
Krtdap	4.34135	0.145161
Dmkn	3.998	0.13691
S100a14	3.95295	0.128884
Lgals7	3.54339	0.141067
Krt1	3.18978	0.171301
Asprv1	3.07997	0.1566
Krt10	3.03063	0.163488
Calm4	3.01324	0.151387
	2.95766	0.0856841
Krt15	2.885	0.0831274
Lor	2.78034	0.0738617
Krt77	2.654	0.146516
Csta	2.55492	0.168749
Klk7	2.49895	0.0827274
	2.46741	0.0710348
Krt19	2.45936	0.262648
Stfa3	2.45697	0.210978
Ggct	2.42231	0.116012
Flg	2.39132	0.193956
Lysmd2	2.37041	0.103627
Matn1	2.36507	0.0538399
Psapl1	2.33556	0.147339
Sbsn	2.32524	0.11311
Serpinb12	2.14961	0.18745
Epyc	2.06591	0.0515967
Ski	2.02115	0.131581
Npl	1.9964	0.122395
	1.99013	0.193836
Evpl	1.96354	0.109577
Casp14	1.90276	0.320011
Suox	1.89352	0.0718845
Chrnd	1.87439	0.371998
Mcts2	1.86697	0.0509925
Cnmd	1.84495	0.0638672
Endou	1.84467	0.109053
Ppl	1.83716	0.160966
Trim29	1.78291	0.2535
Sfn	1.75911	0.394166
Tacstd2	1.75758	0.0673152
Col11a2	1.75406	0.0904771
Col9a2	1.74526	0.0763652
Hapln1	1.73095	0.0691552
Plrg1	1.68502	0.289406
Cfap206	1.68502	0.148862
Krt7	1.66099	0.290284
Morc2a	1.65279	0.0969812
Eppk1	1.61139	0.210024
Ivl	1.6085	0.10736
Calml3	1.60349	0.313845
Acan	1.59849	0.0846813
Ggh	1.59512	0.103532
Aox4	1.59445	0.184753
Eps8	1.574	0.0882339
Mmrn1	1.56912	0.0895262
S100b	1.56108	0.129798
Matn3	1.53254	0.0641282
Ddx59	1.525	0.20691
Stard5	1.51193	0.0550193
Comp	1.50752	0.0506447
Flt3	1.50125	0.193429
Cacna2d3	1.48237	0.2026
Gltp	1.48016	0.144455
Kif13a	1.47586	0.0938799
Ube2q1	1.45821	0.166824
Kif20a	1.45604	0.247278
Stfa1	1.45123	0.368315
Dennd5a	1.43784	0.198377
Smc6	1.42365	0.175893
Rbbp9	1.42248	0.0527938
Ptma	1.41814	0.0883184
Scyl1	1.41721	0.0537312
Tdrd3	1.41687	0.051849
Rpp25l	1.41663	0.204342
Lgals3bp	1.41138	0.181335
Rpap3	1.41022	0.0735591
Dlg2	1.40988	0.059611
Pan2	1.4079	0.251777
Clu	1.40756	0.0947029
Eps8l2	1.40154	0.198544
Flg2	1.40005	0.186312
Wwp2	1.40005	0.228108
Cgref1	1.38868	0.123063
Lgals3	1.38607	0.133657
Alox12b	1.37845	0.0556964
Myl10	1.37393	0.259173
Wdr41	1.36911	0.057215
Fam171a2	1.35849	0.141479
Tspan14	1.35018	0.214275
Ucp3	1.34994	0.0698337
Slfn9	1.34632	0.0640228
Thbs1	1.3438	0.0539725
Mrps34	1.33863	0.258436
Adh1	1.33528	0.159858
Wiz	1.33505	0.0523671
Gsdma	1.33326	0.322899
Zswim4	1.33155	0.609296
Chuk	1.33077	0.237364
Cdx2	1.3286	0.131685
Dctpp1	1.32806	0.0522142
Nudcd2	1.32373	0.0763503
Creld2	1.3218	0.0664965
Ezr	1.32134	0.0914717
Syf2	1.3188	0.067292
Ass1	1.31589	0.09148
Neil3	1.3129	0.253439
Tmprss13	1.3126	0.337282
Ctsh	1.31214	0.109381
Uxt	1.30604	0.191518
S100a1	1.30514	0.128657
Hdgfl3	1.30332	0.0897408
Rrp8	1.29915	0.146889
Acyp1	1.29908	0.0903496
Cwc27	1.29545	0.0876555
Tpd52	1.29522	0.0849867
Slc7a1	1.2923	0.0755574
Eif1b	1.29036	0.141228
Pym1	1.28869	0.0914305
Rbsn	1.28803	0.0652344
Hmgn2	1.27998	0.482727
Rmdn3	1.27917	0.0688747
Abracl	1.27901	0.159988
Krt18	1.27554	0.0945347
Cdc37l1	1.2748	0.0529903
Dap	1.27295	0.0611942
Amy2	1.26866	0.502676
Ints14	1.26632	0.0664243
C1qtnf3	1.26603	0.0901588
Cetn2	1.26449	0.107373
Hmgn5	1.26421	0.05983
Rnase4	1.26398	0.391973
Serpinb5	1.26392	0.656016
G6pdx	1.26119	0.121164
Mustn1	1.25887	0.132905
Tmem230	1.25887	0.0737446
Bcat1	1.25734	0.0644588
Akap8l	1.2566	0.190938
Dhx32	1.25553	0.242857
Btf3	1.2553	0.0649156
Ovca2	1.25327	0.288034
Pfdn6	1.25225	0.117831
Gmppa	1.25175	0.0521794
Usf1	1.24596	0.0700926
Hdhd3	1.24489	0.163031
Fabp5	1.24316	0.157104
Klc2	1.24014	0.18189
Vangl1	1.23936	0.0964291
Krt4	1.23641	0.619358
Lztfl1	1.23619	0.0796151
Rab3d	1.23564	0.158882
Ckmt1	1.23541	0.139533
Tuba8	1.23514	0.356255
Pycard	1.23436	0.0844811
Igfbp5	1.23436	0.220956
Phkg2	1.23187	0.260123
Oplah	1.23164	0.172822
Cdc26	1.23164	0.0760513
Rbm10	1.23037	0.0554919
Ctnnbip1	1.22943	0.196773
Chad	1.22916	0.309945
Iap	1.22673	0.389889
Vps13a	1.22497	0.131425
Hspa1a	1.2237	0.427806
Bnc2	1.22365	0.136008
Zfp27	1.22146	0.0511824
Lsm5	1.22052	0.059817
Chrna1	1.21976	0.113278
Clec3a	1.21855	0.287127
Gcat	1.21779	0.0640309
Rpe	1.21752	0.136554
Chchd2	1.21631	0.127989
Pdss1	1.21631	0.379395
Nenf	1.21609	0.0949124
Col10a1	1.21604	0.0817873
Cntfr	1.21587	0.118726
Arhgef12	1.21533	0.0862052
Elp3	1.21462	0.0808567
Sh2b1	1.21337	0.0644904
Tpm4	1.21266	0.077424
Npc2	1.21065	0.113169
Ints4	1.21021	0.0898801
Mocs2	1.21017	0.0617608
Ctsb	1.20751	0.0696794
Cert	1.20706	0.109733
Sult2b1	1.2068	0.0854792
Aldh1a3	1.20556	0.118282
Arhgef15	1.20361	0.393358
Med7	1.20123	0.137222
Irgm1	1.20114	0.0506417
Smarce1	1.19978	0.00174945
Ube2r2	1.19969	0.0420559
Timm13	1.19925	0.174398
Commd3	1.19903	0.0015527
Tex2	1.19899	0.0139075
Nop14	1.19877	0.000151569
Emilin3	1.19877	0.00373855
Mthfd2l	1.19877	0.00782522
Snap47	1.19877	4.76206e-05
Rsbn1	1.19877	0.0201271
Smndc1	1.19877	0.0110304
Arhgap36	1.19855	0.0115601
Snrpg	1.19829	0.00197795
Snrpf	1.19829	0.0460539
Sin3b	1.19829	0.0180598
Grwd1	1.19829	2.9299e-07
Creb1	1.19807	0.0003285
Serpinf1	1.19807	0.000291785
B4galt1	1.19802	0.00088252
Dpp9	1.19802	0.328051
Fam49a	1.19802	0.124695
Dnph1	1.1978	0.00454713
Elmo2	1.1978	0.0548248
Supt4h1a	1.19758	0.219094
St13	1.19758	0.00399761
Fn3krp	1.19754	0.00187792
Nvl	1.19754	0.000148339
Rpl9	1.19754	0.00145982
Prkra	1.19732	0.000349227
Atg16l1	1.1971	0.0140823
L3hypdh	1.19706	0.0458546
Rgs3	1.19684	0.00381416
Luzp1	1.19684	0.000184698
Ccnh	1.19684	0.26112
Ndufa4l2	1.19679	0.13628
Ahcy	1.19657	0.000447359
Gorasp2	1.19613	0.00234174
Gfpt2	1.19613	0.00857131
Ppih	1.19613	0.00250027
Ttf2	1.19609	0.059707
Vat1l	1.19609	0.0386078
Specc1l	1.19609	0.00612211
Gmds	1.19587	0.00973228
Hdlbp	1.19583	1.19314e-05
Rpa1	1.19561	1.56937e-05
Eef1d	1.19561	0.0111301
Utp18	1.19543	0.0897879
Tigd4	1.19539	0.00791446
Tmsb4x	1.19539	0.236766
Pogz	1.19539	0.000400975
Exosc1	1.19517	0.00193303
Tcea3	1.19513	0.0405844
Rpl31	1.19513	0.0205567
Ptrh2	1.19513	0.00238913
Pus7	1.19495	0.00133155
Msi1	1.19491	0.0097949
Commd1	1.19487	0.00673094
Dctn3	1.19469	0.00835438
Spata5	1.19469	0.0127249
Mocs2	1.19465	4.54737e-05
Usp6nl	1.19421	0.00116032
Cdk13	1.19421	0.0150177
Sh3bgrl	1.19416	0.0266259
Hpf1	1.19416	0.000265834
Stard7	1.19416	0.50822
Cryz	1.19394	0.00151211
Tbc1d1	1.19373	0.0539752
Skp1	1.19368	0.0170854
Ppfibp2	1.19346	0.00228591
Tnfaip8	1.19298	0.00123771
Smarca4	1.19298	0.00267473
Gspt1	1.19298	0.000286484
Six2	1.19294	0.0489352
Rfc3	1.19276	0.00340299
Serpinc1	1.19272	0.00866059
Cpne1	1.19272	0.0056994
Stx8	1.19224	0.00343207
Prpf40a	1.19224	0.000807878
Fyttd1	1.19224	0.00826957
Necap1	1.19202	0.00199274
Zfr	1.19202	0.000124664
Dclk1	1.1918	0.0011252
P3h2	1.1918	0.000631418
Apoe	1.19176	0.0079069
Chchd5	1.19176	0.294742
Tpt1	1.19154	0.0041382
Aacs	1.19132	0.0372621
Acap2	1.19106	0.015066
Ganab	1.19106	0.00125599
Klhl13	1.19084	0.00528697
Srarp	1.1908	0.00294907
Crmp1	1.19058	0.00455073
Paox	1.19058	0.0101474
Cst3	1.19058	0.0174071
Bysl	1.19058	0.00447629
Polr2e	1.19058	0.000566411
Nfib	1.19058	0.00786737
Recql	1.19058	0.00235029
Utp4	1.19054	0.00964951
Mcm5	1.19036	0.00168355
Snrpa1	1.19032	0.0011375
Pex19	1.19032	0.00216534
Ppa1	1.19014	0.0403281
Snrpd3	1.1901	0.000229546
Sf3b5	1.1901	0.00138128
Tbl1x	1.1901	0.000668772
Ptms	1.1901	0.247803
Cfb	1.19006	0.00425922
Ascc1	1.18988	0.0162015
Crkl	1.18962	0.00156856
Krt14	1.18962	0.781902
Fam50a	1.1894	0.00140739
Api5	1.1894	0.000394025
Tial1	1.18936	0.000756607
Bub3	1.18918	0.000244502
	1.18914	0.0101531
Mre11	1.18892	4.16158e-05
Yipf6	1.18892	0.00616742
Ahctf1	1.18892	0.000342809
Rpl30	1.18888	0.000725434
Jam3	1.1887	0.0124357
Ldlr	1.1887	0.00172829
Srrm2	1.18866	0.00226432
Niban2	1.18866	0.0148676
Chrac1	1.18866	0.0162808
Mthfd1	1.18866	0.000964253
Pml	1.18844	0.00800477
Polb	1.18844	0.0143042
Gcsh	1.18822	0.0135441
Chordc1	1.18818	0.00196343
Pwp1	1.18818	0.00336297
Cdc23	1.18818	0.00123574
Bud31	1.18818	0.00368865
Dynlrb1	1.18818	0.0954047
Nudt5	1.18771	0.00336293
Vps28	1.18749	0.00160842
Gpx3	1.18745	0.0719875
Klc1	1.18727	2.15038e-06
Snx7	1.18727	0.0018746
Dek	1.18723	0.0169211
Tab1	1.18723	0.00197643
Kars1	1.18723	0.000154819
Gtpbp1	1.18701	0.000882931
	1.18675	0.00834284
Smap	1.18675	0.0676465
Phf5a	1.18653	1.74339e-05
Srm	1.18649	4.34765e-05
Arl11	1.18649	0.0141262
Slc41a1	1.18649	0.0984069
Arhgap28	1.18627	0.00241141
Riok2	1.18605	0.000755542
Ctnnd1	1.18605	0.000162496
Rpl11	1.18605	6.79737e-05
Erp44	1.18605	0.00324854
Atm	1.18579	0.00249337
Med28	1.18579	0.00637517
Rpl23	1.18579	0.000427539
Tdrd1	1.18579	0.147199
Wdr18	1.18579	0.00575345
Kdm5b	1.18575	0.074162
Smc3	1.18557	0.000173421
Pdap1	1.18557	0.0785008
Mia3	1.18531	9.61031e-07
Yes1	1.18531	0.000334441
Erh	1.18506	0.00290337
Fscn1	1.18506	0.000391278
Pdlim4	1.18488	0.0282884
Raly	1.18484	0.00195175
Prkdc	1.18484	0.0398115
Loxl3	1.18484	0.310475
Rabggtb	1.18484	0.087043
Plod3	1.18462	0.00160666
Srp19	1.18462	0.0704685
Agt	1.18458	0.00141738
Sfr1	1.18458	0.0227982
Phldb1	1.18436	0.00821436
Wnk1	1.18414	0.00165967
Taldo1	1.18414	0.0122274
Derl1	1.18388	0.00146743
Dnmt3a	1.18384	0.0202385
Ppil3	1.18366	0.0923534
Lypla2	1.18366	0.0285282
Snip1	1.18362	0.0681093
Enoph1	1.18362	0.0126599
Dnpep	1.18362	0.0455745
Ryr2	1.18341	0.131277
Twsg1	1.18341	0.00302723
Chadl	1.18341	0.286475
Srrm1	1.18341	0.0127176
Fndc3a	1.18315	0.00696756
Rab4a	1.18297	0.091801
Rbbp7	1.18293	0.000174523
Ufm1	1.18241	0.00368564
Snrnp40	1.1822	6.53094e-06
Gss	1.18198	0.0040534
Map1a	1.18198	0.000528731
Polr1c	1.18198	0.00774413
Rplp2	1.18198	0.0187253
Tssc4	1.18176	0.202761
Vta1	1.18176	0.0119236
Ilf2	1.18176	0.00904063
Scrib	1.18172	0.0230248
Med30	1.18172	0.0469215
Sufu	1.1815	0.00594609
Rps18	1.1815	0.000655988
Sh3bgrl3	1.1815	0.036886
Gpx8	1.1815	0.00342777
Tmod3	1.18146	0.010229
Ywhah	1.18128	0.00777265
Ints5	1.18124	0.0285917
Arhgap17	1.18124	0.000247249
Prpf4b	1.18103	0.00883895
Elob	1.18103	0.0169269
Sh3pxd2b	1.18103	0.000221831
Ankrd11	1.18099	0.0273261
Uchl3	1.18099	0.00216366
Rps17	1.18081	0.00257407
Ppp1ca	1.18077	0.0174442
Chmp2a	1.18077	0.00520489
Samd4b	1.18077	0.0110079
Mdk	1.18033	0.448355
Safb2	1.18033	0.00135947
Cad	1.18029	0.00375434
Prpf6	1.18007	0.00345529
Tcaf1	1.18007	0.040955
Dmap1	1.18007	0.0213194
	1.18007	0.00799447
Arfrp1	1.17986	0.0121622
Znf830	1.17982	0.0388853
Wdr44	1.17982	0.00037768
Tmcc3	1.17982	0.000703925
Nif3l1	1.1796	0.000837084
Sh3bp1	1.17938	0.012929
Lsg1	1.17912	0.000311191
Atxn7l3b	1.17912	0.000550132
Rbm8a	1.17912	0.00313182
Vps37b	1.17912	0.00647479
Snrnp70	1.17891	0.0069452
Atp2c1	1.17891	0.000603985
Xrcc6	1.17865	3.00229e-05
Arfgap2	1.17865	0.0232707
Ccar2	1.17843	0.000845999
Sf3a3	1.17843	1.93243e-05
Aldh16a1	1.17839	0.0411023
Rrad	1.17821	0.0154531
Ubxn7	1.17817	0.208683
Sgpp1	1.17817	0.0936371
Etf1	1.17817	6.08496e-06
Hnrnph1	1.17817	0.00642188
Ltbp3	1.17817	0.00246163
Dimt1	1.17796	0.0216251
Tfcp2	1.17796	0.0414478
Anapc16	1.17796	0.00560171
Aldh18a1	1.17792	0.000624154
Mib1	1.17792	0.0445356
Rabl3	1.17792	0.00689265
Gnptg	1.17774	0.0172745
Spr	1.1777	0.0225451
	1.1777	0.0120663
Nup37	1.1777	5.06844e-06
Pip4k2a	1.1777	0.00296043
Cpm	1.17766	0.14906
Bag5	1.17748	0.000836125
Copb2	1.17744	0.0112624
Ybx3	1.17744	0.0230697
Orc5	1.17723	0.0032037
Gtf2h1	1.17697	0.0350845
Atic	1.17697	4.92628e-05
Ddx19a	1.17697	2.72854e-05
Brd3	1.17679	0.000584914
Supt5h	1.17679	2.88706e-06
Ptbp1	1.17653	0.0034016
Farp1	1.1765	0.000189812
Rangap1	1.1765	0.000683394
Xiap	1.17632	0.0281286
Gtpbp10	1.17628	0.031149
Brd9	1.17628	0.127127
Ppp1r21	1.17606	0.00621667
Lclat1	1.17581	0.237118
Rrm1	1.17581	0.0024277
Naa40	1.17581	0.00482076
Slc27a3	1.17559	0.0165045
Dcun1d5	1.17555	0.0510864
Dido1	1.17533	0.00163701
Rab3ip	1.17508	0.0063287
Srgap2	1.17486	0.000320811
Phc2	1.17486	0.0015327
Ppp1r7	1.17486	0.00723153
Psma1	1.17464	0.0137307
Ncbp3	1.1746	0.00765928
Hip1	1.1746	0.0258487
Nup58	1.1746	4.90699e-05
Nexn	1.1746	0.0203905
Palm	1.1746	0.0349028
Hgs	1.17439	0.000560197
Pycr2	1.17439	0.00170677
Bche	1.17439	0.361142
Itpr1	1.17435	0.261607
Rbm19	1.17417	0.00989907
Mapk9	1.17413	0.00518696
Myl12b	1.17413	0.00842795
Eps15l1	1.17391	0.000478201
Aak1	1.17391	0.000596274
Eif5a	1.17391	0.00675218
Cops5	1.17391	4.41811e-05
Nr2f1	1.17388	0.000639789
Imp4	1.17388	0.000349549
Twf1	1.1737	0.0107683
Sptlc1	1.1737	0.00326181
Med17	1.17366	0.00388264
Fdx2	1.17344	0.272332
Hsp90ab1	1.17344	0.00194154
Srpra	1.17344	0.00255907
Washc2	1.17344	0.00793935
Bmp7	1.17344	0.0273784
Igbp1	1.17322	0.00115149
Hmgb2	1.17319	0.0749415
Ctnna1	1.17301	0.00116773
Strap	1.17297	0.00153651
Homer3	1.17297	0.148113
Rsu1	1.17297	0.0495432
Dhx29	1.17297	0.00255187
Exosc6	1.17297	0.0101843
H2-Q10	1.17253	0.371
Vmo1	1.1725	0.0353215
Sfrp2	1.1725	0.0330102
Smarca5	1.17246	0.00325592
Tcn2	1.17228	0.0138834
Ddx54	1.17228	0.0710131
Sympk	1.17224	0.000307979
Erc1	1.17224	0.00206512
Tjap1	1.17202	0.000496616
Dhx15	1.17202	0.00271025
Atp5f1d	1.17202	0.148461
Inppl1	1.17181	0.00247196
Fads3	1.17181	7.7087e-05
Zc3hc1	1.17181	0.000456193
Epb41l2	1.17177	5.24095e-05
Eif3k	1.17177	0.0600738
Smarcd3	1.17159	0.00158186
Xrcc1	1.17152	0.00897701
Cdc27	1.17134	0.00614144
Carm1	1.1713	0.00168696
Thop1	1.17112	0.000524978
Med18	1.17108	0.00214488
Pafah1b1	1.17108	1.62684e-05
C1sa	1.17108	0.0154504
Ctr9	1.17104	0.060904
Ahcyl1	1.17086	0.00803274
Ctbp2	1.17086	8.79623e-05
Prdx2	1.17086	0.00204941
Ywhaz	1.17039	0.00140617
Ube2a	1.17036	0.000338989
Ube2n	1.17036	0.00874937
Nup107	1.17014	0.115971
Akt1s1	1.17014	0.0344058
Srpx	1.16992	0.065122
Akr1a1	1.16989	0.000391894
Bpnt1	1.16967	0.00387066
Ctcf	1.16967	0.000313952
Sra1	1.16941	0.0011576
Ppil2	1.16941	0.00200347
Tbc1d8	1.1692	0.030437
Hmga1	1.1692	0.0770989
Sars	1.1692	0.00118621
Tf	1.1692	0.0386708
Banf1	1.1692	0.0701937
Gucy1a1	1.16898	0.123249
Pofut2	1.16894	0.0181089
Ruvbl1	1.16851	1.29776e-05
Nsmaf	1.16851	0.0171089
Fkbp2	1.16847	0.053875
Kti12	1.16847	0.000497662
Fkbp5	1.16826	0.00464935
Nt5e	1.16826	0.0996916
Celf2	1.16822	0.00365888
Rps12	1.16822	0.0255795
Chmp3	1.16804	0.000469401
Hdac1	1.16804	0.0097471
Exosc7	1.16779	0.00345483
Commd4	1.16779	0.0369314
Ddx21	1.16779	0.00579097
Lpcat1	1.16757	0.0034279
Commd6	1.16753	0.00723464
Aldh7a1	1.16753	0.00604643
Psme1	1.16753	0.000745828
Pgm3	1.16735	0.00757355
Hspa14	1.16732	0.0689256
Hist1h2bh	1.16732	0.032218
Galns	1.16732	0.000144055
Ubr2	1.16706	0.00136169
Cox17	1.16685	0.32812
Prmt6	1.16685	0.399177
Man2b1	1.16685	0.0063799
Map2	1.16659	0.0967905
Tollip	1.16659	0.00321683
Ppm1f	1.16659	0.00147379
Clptm1l	1.16638	0.0829341
Gins4	1.16616	0.00675983
Adprh	1.16591	0.00234832
Mta2	1.16591	0.0112538
Plbd2	1.16569	0.000185973
Numbl	1.16566	0.000158695
Zfand1	1.16566	0.00393665
Hacd2	1.16544	0.0451962
Tmpo	1.16544	0.00285958
Ahdc1	1.16522	0.215325
Impa1	1.16519	0.000212
Cuedc1	1.16519	0.143841
Ttc3	1.16501	0.00151199
Plin3	1.16497	0.015397
Cdk17	1.16497	0.00754358
Parn	1.16475	0.00310991
Pbrm1	1.16472	0.00774529
Mtf2	1.16472	0.000880467
Plcd1	1.16472	0.000848099
Med6	1.1645	0.0446064
Tmem126a	1.1645	0.311799
Cct2	1.1645	0.000264504
Bola2	1.16425	0.0138137
Znf148	1.16425	0.0025768
Me2	1.16425	6.27641e-05
Psmb7	1.16425	0.00277381
Nid2	1.16403	0.00544072
Abhd17b	1.16382	0.256221
Tulp3	1.16382	0.000729479
Prkar1a	1.16382	0.00846226
Tubal3	1.16378	0.0808843
Mmab	1.16378	0.032797
Hdc	1.1636	0.128967
Clcn5	1.1636	0.100809
Gaa	1.16357	0.00578621
Snd1	1.16357	0.00640103
Ptpn23	1.16357	0.00228653
Son	1.16357	7.46145e-05
Snx4	1.16335	0.0045525
Cwc25	1.16335	0.0105831
Poglut3	1.16331	0.0140217
Ifit3	1.1631	0.130616
Stam2	1.16306	0.00221066
Htra2	1.16288	0.00261372
Ggps1	1.16263	0.0244488
Actr1b	1.16263	0.0374948
Ncoa5	1.16263	0.0129059
Cdk4	1.16263	0.005012
Akap13	1.16241	0.000213773
Ccdc124	1.16241	0.0341453
[truncated: 3,759 more rows]
