# Supplementary material for: Intrauterine hyperglycaemia during late gestation caused mitochondrial dysfunction in skeletal muscle of male offspring through CREB/PGC1A signaling
Source: Nutr Diabetes. 2024 Jul 23;14:56. doi: 10.1038/s41387-024-00299-x (PMC11266655; doi:10.1038/s41387-024-00299-x)
Supplement: Supplementary file 7 — Data Set 3 [file 41387_2024_299_MOESM7_ESM.xlsx]

## Sheet: Sheet 1
Only up-regulated genes	Only down-regulated genes	Only up-regulated proteins	Only down-regulated proteins	up-regulated genes AND down-regulated genes NOT up-regulated proteins NOT down-regulated proteins	up-regulated genes AND up-regulated proteins NOT down-regulated genes NOT down-regulated proteins	up-regulated genes AND down-regulated proteins NOT down-regulated genes NOT up-regulated proteins	down-regulated genes AND up-regulated proteins NOT up-regulated genes NOT down-regulated proteins	down-regulated genes AND down-regulated proteins NOT up-regulated genes NOT up-regulated proteins	up-regulated proteins AND down-regulated proteins NOT up-regulated genes NOT down-regulated genes	up-regulated genes AND down-regulated genes AND up-regulated proteins NOT down-regulated proteins	up-regulated genes AND down-regulated genes AND down-regulated proteins NOT up-regulated proteins	up-regulated genes AND up-regulated proteins AND down-regulated proteins NOT down-regulated genes	down-regulated genes AND up-regulated proteins AND down-regulated proteins NOT up-regulated genes	up-regulated genes AND down-regulated genes AND up-regulated proteins AND down-regulated proteins
Hif3a	Ucp3	Gtf2i	Idh3a		Slc2a1	Eno2	Vwa3a	Adipoq
Magel2	Pck1	Rcor1	Tnnt3		P4ha1	Fam25c	Sncg	Actn3
Ppp1r3b	Plin5	Arid2	Ckmt2		Pfkl			Eef1a2
Zfp469	Mlycd	Khsrp	Eno3		Crabp1			Pdk4
Ndufa4l2	Angptl4	Polr2h	Tnni2		Crabp2			Gpd1
Aifm3	Rpl3l	Ubr7	Pgm1		Pgam1			Plin4
Ngfr	Cidec	Puf60	Myot		Igf2bp1			Atp2a1
Gipr	Acot2	Tp53bp1	Ckm		Hsph1			Cpt1b
Trpm5	Paqr9	Mcmbp	Stim1		Col11a1			Trdn
Nt5dc2	Decr1	Khdrbs1	Pgam2		Fbln1			Dlst
Tctex1d1	Mlxipl	Eif4a3	Gys1		Ak4			Coq8a
Zfp275	Coq10a	Rnaseh2a	Camk2b		Rcor2			Acsl1
Tmem72	Slc25a34	Fnbp1	Ndufb1		Hmga2			Cd36
Col8a2	Trarg1	Zcchc8	Aldoa		Mif			Acadm
Tmem132b	Acss1	Prpf4	Ablim2		Plod2			Cox7a1
Plxna3	Plbd1	Ppp1cc	Fsd2		Ccdc8			Hhatl
Mex3a	Fbxo32	Mcm6	Mpc2		Col2a1			Atp1a2
Cacna1g	Cldn19	Ilf3	Micos13		Gas2			Mybpc2
Has2	Nr1d1	Rbm22	Ndufa11		Fzd2			Myoz3
Hdc	Abcd2	Hnrnpa1	Aco2		Men1			Acadl
Crlf1	Retsat	Kctd12	Tgm2		Slc1a4			Hmox1
Chrng	Retn	Nsun2	Ptges2		P4ha2			Etfdh
Pitx1	Fabp3-ps1	Impdh2	Got2		Gxylt2			Art1
Camkk1	Akr1c18	Morf4l1	Mdh1		Stmn1			Xirp2
Ptprv	Slc9a3	Wdr82	Pdlim5		Cnn2			Myl2
Ccn4	mt-Tl1	Mcm3	Ndufs6		Jpt2			Myh1
Coch	Nr1d2	Hspa13	Ehd2		Tmem45a			Mgll
Efna2	Kcnq4	Prim1	Dld		Ndrg1			Cbr2
Il17b	Asb5	Tk1	Pdha1		Zcchc3			Ephx2
Zbtb18	St3gal6	Spats2l	Atp1b4		Peg10			Cd163
Ablim3	Pnpla2	Best3	Cisd3		Top2a			Acadvl
Dbx1	Amot	Ilkap	Ndrg2		Clec11a			Hadhb
Emilin3	Cd209f	Mcm2	Mylk2		Igf2bp2			Slc25a20
Tmem255a	Mir133a-2	Mcm4	Ogdh		Nfya			Pvalb
Kl	Igfn1	P01644	Fhl1		Hsp90aa1			Gpat3
Cybrd1	Mrap	Smc2	Sod2		Stk26			Hadha
Tubb2b	Ucp2	Ctnnbl1	Obscn		Mia			Lipe
Col10a1	Cfd	Hnrnpab	Casq1		Col9a1			Mb
Spock2	Trim7	Mki67	Sucla2		Rbm14			Ltf
Cdc7	Mettl21c	Kif2a	Nebl		Ercc6l			Slc27a1
Thap2	Lpl	Srp14	Adam22		Ephb2			Lrrc14b
Ccne2	Dbi	Ddx46	Tmod4		Nudcd1			S100a9
Fkbp5	Gm44386	Npm1	Myh8		Gpsm1			Acyp2
Tceal3	Scn1b	Nup50	Oas1c		Rbpj			Fabp4
Hk1	Tspan12	Rab31	Slc2a4		Sdf2l1			Ngp
Acan	Dyrk1b	Smc4	Acta1		Matn4			Myh4
Banp	Lgals12	Pdxdc1	Apoo		Chsy3			Nudt6
Skp2	Slc4a1	Hnrnpa0	Ttn		Gins3			Prxl2b
Car9	Rilp	Rbm34	Crat		Ints6			Mgst1
Adh7	Myl10	Mbd3	Art3		Exog			S100a8
Mkx	Optn	Zbtb8os	Fv4		Plch1			Xdh
Rmi2	Trp53inp2	Dnajc7	Snta1		Pof1b			Camp
Igfbp2	Atcayos	Sfpq	Dhrs7c		Zc3h11a			Ech1
Uhrf2	Atp2a3	Acy1	Coq5		Fgfbp1			Cpt1a
Mob3a	Tcap	Gnl3	Ldb3		Rprd1b			Myh14
Pds5a	Cldn13	Polr2l	Uqcrc2		Runx2			Plin1
Sfrp2	Hp	Smarcad1	Trip10		A2m			Tmem120a
Gm49394	Fa2h	Rab9a	Myom1					Fabp3
Zfp185	Adig	Casp6	Pfkm					Acacb
Wfikkn2	Carns1	Pdia3	Sypl2					Hsdl2
Ibsp	Btnl10	Prpf3	Nipsnap2					Mpz
Abat	Spta1	Olfml3	Ehd4					Abra
Prss35	Pllp	Emd	Coq7					Fbp2
Gja5	Epor	Tcerg1	Idh3g					Gjc3
Spice1	Hmcn2	Cdkn1c	Uqcrfs1
Pgam1-ps2	Fgf1	Lima1	Acads
Hjurp	Retreg1	Dnajc9	Cav1
Car12	Me1	Gigyf2	Pacsin3
Nynrin	Ppp1r1a	Sf3a1	Mdh2
Prelid2	Fbxo40	Ddah2	Ndufs7
Wfdc2	Cox8b	Pycr1	Adamts1
Tent5a	Sod3	Serpina6	Slc25a12
Slc18a1	Gda	Rfc1	Uqcrq
Myh7b	Car2	Ncl	Casq2
Gm45867	Fam57b	Sf1	Uqcrc1
Plekha7	St8sia5	Npm3	Ank3
Cdon	Ffar2	Sf3b4	Mtnd3
Pprc1	Asb12	Serpina1b	Zfyve19
Myh3	Aqp4	Pphln1	Dsg4
Slc26a7	Gm16170	Epb41l3	Dlat
Krt77	Ugt8a	Atrx	Capn3
Tro	Me3	Stau1	Ndufa10
Phf13	Myh2	Nfia	Itpr3
Kbtbd8	H1f2	Rbx1	Ryr1
Hand2	Klhl33	Kdm3b	Slc25a4
Jun	Cirbp	Rbbp6	Myoz1
Xndc1	Kcnc4	Hnrnpm	Brat1
Tm6sf1	Tmem233	Vcam1	Pdk2
Msi1	Wfdc1	Acin1	Tnnc2
Kera	Gm10851	Nono	Tpm1
Havcr1	Gldn	Fmr1	Cs
Egfl6	Abcb4	Thoc7	Slc25a11
Vwce	Esrra	Chd4	Pdhb
Gm47725	Extl1	Nrk	Vdac1
C430049B03Rik	Scn4b	Rrp1b	Atp5md
Per2	Cd300lg	Adss2	Mtnd5
Adamts15	Ldhd	Gatd1	Cox6a2
Nefl	Pmp2	Serpinh1	Rtn2
Tmem39a	Dhrs11	Ldb1	Ca3
S1pr2	Ace	Adnp	Actn2
Hmmr	Nudt7	Rasa4	Pygm
Ska2	Prkcg	Ppm1g	Vdac3
Tmem26	Nceh1	Iws1	Ndufb5
C130021I20Rik	Ermap	Grb10	Trim72
Uhrf1	Klb	Pex5	Auh
Gm50376	Rcan2	Cpsf6	Fitm1
Fbxl19	Galnt15	Yap1	Cox6c
Hand2os1	Gfi1b	Dcps	Tmem182
Akap5	Slc8a3	Cnot2	Pbxip1
Pcyox1l	Hemgn	Nup54	Mrpl3
Ptn	Schip1	Pycr3	Macrod1
Cdca7	Slc36a2	Casc4	Tm7sf2
Unc13a	Ces1f	Mnat1	Ndufb3
C130080G10Rik	Clic5	Cdh11	Coq9
Mpzl3	Mir133a-1hg	Ruvbl2	Lama2
Erdr1	Itih3	Sae1	Ndufs8
Fos	Sdr39u1	Hnrnpa3	Ndufv1
Egr1	Chchd10	Rprd1a	Coq10b
Mtmr4	Synj2	Txlna	Mt-Cyb
Timm22	Gm26813	Glce	Ndufs1
4933404O12Rik	B230206H07Rik	Sbno1	Cav3
Ift80	Tnfsf10	Colgalt1	Ctsg
Fabp5	Kel	Ctbp1	Mrc1
H2ax	Gm17552	Cdc5l	Sdhb
Nudt5	Phkg1	Snw1	Klhl40
Col9a2	Acot4	Uba2	Bcap29
Nptx1	Neat1	Zyx	Sepsecs
Nab2	Bpgm	Fen1	Atp5f1c
Gm13502	Ccl2	Thyn1	Vamp2
Cdca8	Glb1l2	Nop2	Gamt
Igf2os	Ccl6	Msh2	Atp5mg
Mtcl1	Lynx1	Thoc3	Clk2
Ift122	Gm10603	Fubp1	Slc25a31
Ddx11	Rorc	Pola2	Fhl3
Atad2	Pex16	Pcna	Tmem38a
Rxfp1	P2ry2	Pafah1b3	Agpat3
Minar1	Mir133a-1	Hsp90b1	Ndufa9
Cntn3	Unc93a2	Zranb2	Dmd
Ero1l	Lrg1	Tardbp	Myh11
2310002L09Rik	2310015D24Rik	Nup62	Cox4i1
Lce1b	Prr29	Znrd2	Atp1b1
Rspo2	Hcar2	Tpr	Synpo2
Grk3	Clcn1	Prdx4	Plpp1
Anln	Tmem45b	Pafah1b2	Srl
Cep41	Lrrn4cl	Thumpd1	Cdh13
Scn2b	B3galt2	Nolc1	Acaa2
Nop56	Qpct	Sp3	Hint3
Pclaf	Acvr1c	Nop16	Cycs
Elf3	Iba57	Hyou1	Emc4
Gm37858	Rasd1	Hspa5	Ndufa13
Sidt1	Nnmt	Pold3	Myl1
Dcbld2	Cat	Gabpa	Ndufs2
Cdh3	Gm17251	Sin3a	Eci1
Dtl	Cib2	Hnrnpf	Aspn
Cyp2b19	Gm41442	Arfgap1	Jsrp1
P3h2	Lep	Snrpd2	Zbbx
Twist1	Kcna1	Gatad2b	Sdha
Prr16	Apol6	Serpinf2	Adss1
Dgkk	Lncppara	Ncbp2	Ndufc2
Ltbp2	Ppm1j	Bloc1s4	Sdhc
Fgf11	Atcay	Prpsap2	Mcm8
Nxph4	Agpat2	Ythdf1	Cpt2
Nkd1	Rbp7	Foxk1	Ndufs3
Ttc21b	Pxmp2	Ttc1	Snf8
Tonsl	Ano5	Nup214	Mtco1
Usp31	C1qtnf2	Isyna1	Myom3
Myo5b	Mapt	Nmral1	Atp5mc2
Myo1a	Car4	Myef2	Etfa
Purg	Ddit4l	Grk2	Ampd1
Gm21985	Gpt	Smad2	Hrg
Ripply1	Pnpla3	Meaf6	Ndufb8
Klk7	Tspo	Fkbp4	Cacna1s
Nefm	Gypa	Nudt21	Cyc1
Snai1	Gm45221	Rprd2	Actbl2
Krt1	Car5b	Hnrnpa2b1	Mylpf
Col9a3	Hoxa4	Fnbp1l	Marc2
Spry4	Lrrc15	Pdia6	Itih1
Maff	Serpina3c	LRWD1	Ndufa4
Nectin1	Reep6	Numa1	Lactb
Cks2	Ifi27l2a	Rps28	Hadh
Dctd	Mag	Extl2	Ldah
Espl1	Kcna7	Leo1	Acot13
Ccne1	Dgke	Champ1	Samd1
Dnah2	Dusp15	Med22	Myh7
Tnfsf9	Lingo3	Gga2	Tefm
Zfp553	Ces1d	Mtap	Mcpt4
Zfp583	Trf	Pabpn1	Pdlim7
Sox11	C3	Poglut2	Mtatp6
Nrn1	A630072M18Rik	Cherp	Tpm2
Cpne5	Agt	Nipsnap1	Cd151
Lzts3	Ighm	Galk1	Ak1
Wdr90	Gm50221	Ssb	Mpc1
Megf6	Foxo6os	Srsf9	Rpl15
Zcwpw1	Gm9484	Plod1	Atp5mpl
Pfkp	Gm15543	Spats2	Sult1a1
Zc3hav1l	Gm43412	Dnmt1	Ndufa3
Epha4	Nctc1	Xrcc5	Fitm2
Nyap1	Aqp7	Rrs1	Poll
B4galnt4	Calcr	Trim28	Ndufb10
Myc	H4c8	Psmd9	Prkcq
Dsp	Lbp	Cttn	Cav2
Stc1	Uckl1os	Cacybp	Ptgr2
Fignl1	Hcar1	Fip1l1	Mrps24
Dsg1a	Pparg	Camk1	Apobec2
Dpysl4	Cebpa	Hells	Abcb8
Ecrg4	Lgals4	Afp	Slit2
Lgals7	Acot1	Atxn2l	Atl2
Hrnr	Ncmap	Parp2	Fbn1
Camkv	Rhag	Snu13	Slc29a1
Fndc4	Tuba8	Rps7	Slc16a3
Pappa2	Prx	Myh10	Sgcg
Pla2g4f	Tesmin	Naa50	Mtco2
Prr18	Chrne	Znf638	Ndufb6
Col11a2	A730035I17Rik	Igsf3	Hspb8
Piezo2	Frat2	Paf1	Cox7c
Cdsn	Ankef1	Tmsb10	Xxylt1
Pkp1	S100a1	Prpf19	Eci2
Zic3	Asb14	Trim33	Slc25a5
Fam57a	Ntng2	Cspg4	Serpina3k
Crct1	2610028H24Rik	Asf1a	Dmac2l
Kif24	Bcas1	Rtf2	Msrb3
Kndc1	Epb42	Ptbp2	Ifi204
Bub1b	Tshr	Safb	Mtnd1
Cpa4	Hist1h2al	Tacc1	Lpcat3
Asb4	Rlf	Hnrnpd	Rpl32
Lsamp	Themis2	Rrp1	Sgcd
Krt5	Nat8l	Ddx50	Txnrd2
Kremen2	Plekhb1	Serbp1	Mepce
Ccnf	mt-Atp6	Znf771	Asb2
BC034090	Ankrd33b	Gcc2	Gon7
Dimt1	Tmem179	Ncaph	Cavin4
Shh	Gm44341	Med11	Steap3
Fat3	Lrrc2	Oat	Apcs
Hapln1	Retnlg	Ube2z	Mrps2
Sh3bp1	Gm33869	Spart	Hspa12b
Alox12b	Scn7a	Fkbp7	Hspb6
Amt	Strit1	Ylpm1	Nell2
Arhgef39	Art5	Cbx5	Tlr13
Lmx1b	Sctr	Hbb-bh1	Chil3
Atp6v0a4	Adhfe1	Ssna1	Gngt2
Hectd2os	Prlr	Crtap	Fbn2
Acp4	9630013D21Rik	Nup35	Npr2
Gm35339	Pex11a	Iscu	Atp5mf
Mgarp	Ucp1	Nudcd3	Klhl41
Myo1h	Chpt1	Eef2k	Padi2
Rad51c	2310075C17Rik	Rida	Mlip
Smarca1	Mreg	Arid1a	Sccpdh
Gm9008	Nxpe2	Casp3	Mfap5
Psrc1	Nxpe5	Igfbp4	Cyb5r1
Capza1-ps1	Ltc4s	Wtap	Uqcr10
Cyp26b1	Cyp2e1	Cstf2	Phykpl
Ccdc137	Mbp	Rbmxl1	Psmd7
S100a7a	2310001H17Rik	Elavl1	Slc25a3
2310043L19Rik	2810454H06Rik	Rps10	Cyp2b9
Mamdc4	Ctla2b	Tcf12	Map2k5
Gpr65	Spaar	Pwwp3b	Apoa4
5730521K06Rik	Fam110c	Luc7l3	Olfm3
Fbxo16	Pirb	Nxn	Fetub
Knl1	Lpin3	Phgdh	Acss2
Wdr78	Ccdc9b	Chek1	Phkb
Gm28723	Apoc1	Dnajc3	Entpd1
Bub1	Vamp5	Acat2	Gstz1
Tmprss13	Cd1d1	Septin9	Pex3
Kif17	Rhd	Ptgds	Mrpl54
Lypd5	Sbk2	Psme3	Mpo
Foxm1	Scp2-ps2	Pdia4	Nnt
Mycbpap	2310040G24Rik	Nle1	Ctnna3
Lhfpl1	mt-Tl2	Cdk1	Cyb5r3
Pou3f4	A530016L24Rik	Trmt112	Mrpl34
Slc27a3	Abhd5	Dnttip2	Pc
Spc25	Frat1	Gab1	Ly6a
Mroh2a	Gata1	Irf2bp1	Glul
Bpifc	Scd1	Sf3a2	Crybb2
Lce1m	Smco1	Isy1	Prnd
Prc1	2900052L18Rik	Tns3	Fn3k
Rad54l	Il15ra	Hmg20a	Mospd1
Bcl11b	B230208H11Rik	Hsd17b4	Gypc
Hoxa11	Apmap	Impact	Hmbox1
Mxd3	Cyp1b1	Dbn1	Mtmr6
Gm41505	Cmah	Dzip3	Tpm3
Mdfi	Ifit3	Kif4	Rps27a
Gpr83	Kcnk3	Col26a1	Plxna4
Calml3	Mal	Serpina1a	Lcn2
Mchr1	Gm29521	Mavs	Flad1
Raet1d	Gm15417	Fam76b	Timm17a
Slc5a6	Slc2a9	Ssrp1	Rpl37
Efna3	Olfr920	Parp1	Uqcrb
Syt13	Inpp5j	Rbbp4	Apoc2
Cited1	Ccdc83	Hmgcs1	Cenpb
Kazald1	Lims2	Pfas	Ca5b
Kctd21	Duox2	Rbm17	Lgmn
Gm50241	Dram1	Nosip	Loxl4
Cdca2	Inca1	Elp2	Recql5
Rnft2	Gm11549	Ythdf2	Uqcrh
Snph	Rasgef1a	Nop53	Cnn1
Gm38336	Cpeb1	Ddx41
Perp	Igkc	Ddx17
Artn	Hmgcs2	Hnrnpk
Hsd3b1	Tbc1d2	Cdc73
Actc1	Trim10	Dvl2
Ankrd37	Prxl2a	Terf2ip
Mras	Lrrc29	Gins2
2310050C09Rik	Gm43797	Fam192a
Ttk	Gprin3	Mnt
Cck	Gpr156	Dcx
Lce1c	Brsk2	Stip1
Lce1d	Gm16299	Stam
Camk1g	Tbx21	Kpna2
Mapk13	Orm1	Gtf2e2
Dkk1	St6galnac2	Gatad2a
Dpysl5	Tmem82	Lsm12
Ism1	Il17re	Poglut1
Haus8	Rnasek	Snrpc
Casp14	Irs3	Cbx3
Spidr	Abcb9	Ubn2
Lcat	Pklr	Pum3
Kif2c	Chp2	Taf9
Kprp	Gdap1	RTRAF
Arhgef19	Ccl9	Fut8
Hs3st3b1	Gm44829	Ubap2
4930452B06Rik	Ret	Dync2h1
Dio3	Ifih1	Atg3
Tecpr2	Ccr9	Sec31a
Ntsr1	Slc22a3	Fus
Mpped1	Cd177	Nadk2
Tbx4	Gpr179	Chmp7
Rpl10-ps1	B4gat1	Rai14
Dancr	D830039M14Rik	Lrrc52
Cnfn	Cyp4b1	Tmtc3
D630003M21Rik	S100a4	Rsl24d1
Efhc1	Cstdc4	Eloa
Gm43128	Fgfr1op	Sh3gl1
Tmeff1	Gm15469	Nap1l1
Krt15	Zfp28	Ubfd1
Rbm12b2	Pcx	Poldip3
Sgo1	Mc2r	Stoml2
Mir6923	Gm38309	P4hb
Flg2	Them6	Kcmf1
Scg5	Cdnf	Szrd1
A730046J19Rik	Carmn	Plcb3
Lrrn3	Gm10155	Fgfr1op2
Lor	Rbpms2	Aprt
Ano9	Slc38a5	Ppie
Prkar1b	Slc16a11	Taf7
Raet1e	Gpr37l1	Orc3
Tmem150c	Gm9465	Mphosph10
Gm13781	Mmp28	Igf2bp3
Lhx9	P2ry12	Imp3
Mpp2	Slc28a2	Cdc37
Galnt14	Gm45053	Smad3
Gm43719	2310065F04Rik	Rdx
Rpgrip1l	Mt3	Maged1
Pla2g4c	Pla2g5	Eef1a1
Fam83d	B430219N15Rik	Znf598
Zfp286	Gm43300	G3bp1
Tnn	Stfa2l1	Sf3b6
Gm34030	Gm37660	Smarcc1
Lce1i	Gm11716	Spg21
Pgf	Amy1	Lxn
Lce1g	Timp4	Rpsa
Grem1	Thrb	Nasp
Gm94	Clec18a	Mta1
Lce1e	Gm10524	Hs1bp3
Serpinb3c	Il17ra	Lig1
Serpina12	Ifit1	Brms1l
Prom2	Spib	Ythdf3
S100a14	Map3k8	Dus2
Zfp493	2310016G11Rik	Sap18
Calm4	Iigp1	Crk
Gabra4	Kif19a	U2af2
Lce1a2	Gm37435	Cdk2
Lmtk3	Lrrc55	Ubp1
Gm28035	Abcb1a	Sumo1
Serpinb3b	Hpn	Rcc2
8430426J06Rik	C1rb	Caprin1
Cnmd	Klhdc7a	Tsc22d1
Lce1l	Gm16124	Akap2
Hrob	Cd19	Itpa
Abca12	Gm41757	P3h1
Matn1	Igfals	Cetn3
Slc1a1	Ctse	Bap18
2010204K13Rik	Fcor	Kif15
Lonrf2	Gm29253	Ppp1r12a
Palm3	Msln	Marcksl1
5930409G06Rik	Pira2	Ran
Galnt5	Fam83f	Palmd
Tsga10	Sh2d4a	Fam114a2
Cxcl14	Lilr4b	Smarcc2
Ccdc106	Icos	Pom121
Jph4	Marchf1	Nectin2
1810026B05Rik	Pax5	Wdr43
Chst5	Hrct1	Rrp7a
Adgrb2	Lctl	Luc7l
Fam180a	Cnksr1	P3h4
Ubxn11	Agmo	Acot7
Slc2a4rg-ps	Scg3	Junb
Epha7	Kcnn4	Dbnl
Krt10	Slc28a2b	Pspc1
Sprr2d	2310015K22Rik	Irf3
Zscan22	Gm20597	Smad4
Lce1a1	Rffl	Oard1
Ska1	Acsl6	Cd2ap
Nxnl2	Cd274	Sub1
Amd2	Gm28529	Gak
Slc35f3	Samd11	Ppp1r8
Scn3b	Gm15441	Gap43
Nell1	Cd79b	Palm2
Ramp3	Gm7607	Pa2g4
Calca	Gm47175	Rbm5
Exo1	Ccl7	Ppib
Dnase1l2	1700018L02Rik	Hirip3
Pomgnt2	Gbp4	Hexim1
Micall1	Ifit3b	Psat1
Bex4	Gm10030	Ikbip
Kif27	Gprin2	Rtl3
Nt5e	Nfe2	Lrrfip2
Plxnc1	Gm14964	Rbm26
Per1	Chrdl2	Dtd1
Pcsk9	9430073C21Rik	Fam114a1
Syce2	Mir453	Adk
Nsl1	Ddn	Dpf2
Bmp7	Fam83a	Snrpn
Inhba	Pcsk4	Gsta4
Eef1akmt3	Gpr146	Znf185
Kcne3	Ptpre	Spon1
Fmod	Gm45714	Cnn3
Kif14	2200002D01Rik	Zc3h4
Tmem200a	Nr1h3	Spin1
Krt14	Gm15943	Gns
Eif4e	Gm32817	Dhfr
Hyls1	1700047M11Rik	Q5EBG8
Pkp3	D7Bwg0826e	Grpel2
Zfr2	Acr	Tcea1
Krt17	Gm15931	Ebna1bp2
Hdac9	Gm28156	Wbp4
Adam1a	Wdr93	Psip1
Wdr76	Abhd15	Htatsf1
Tnfaip8l3	Gm48832	Vbp1
Efcab1	Rtp3	Pex7
Mab21l2	Cngb1	Lmnb1
Flg	Krt222	Lix1l
9430015G10Rik	Phf11d	Itsn1
Mpped2	Gm30270	Ehmt1
Scd2	Gpr34	Denr
Cldn2	Plscr4	Ambp
Corin	4833419F23Rik	Rps19
Shisa6	Cpb1	Bcl7c
Sp7	Gm14549	Shmt2
Tmem107	Gm47908	Sh3kbp1
Trim29	Cox7c-ps1	Rrp15
Akr1cl	Ccdc192	Egln1
Syngap1	Chac1	Ranbp3
Trim46	9930014A18Rik	Slc26a2
Cpxm2	C4b	Idi1
Dmp1	Gm15635	Rabep2
Nsun7	Gm5540	Nup43
Nlgn1	Ddx60	Smap1
Rpl27-ps3	4930431P19Rik	Prdx1
Gria1	Col28a1	Erp29
Csf2ra	Gm31406	Dtymk
Gm14698	BC037039	Rnaseh2b
Gm11223	Klf1	Baz1b
Aff2	Hoxb3	Ccdc115
Otogl	Gpr75	Ube2i
Gm44732	Gm5576	Tnnt2
Mtf2	Cntnap2	Usf2
Hoxd13	Gm12115	Pcbp1
Cdc6	Epsti1	Tmem214
Gata3	Rundc3a	Edf1
Mypop	Gm31659	Zmym4
Spp1	Rn7sk	Eif4a1
Alpl	Marco	Fdft1
Slc30a10	Slco4a1	Ywhaq
Sost	Gm31305	Surf6
Msantd1	Cxcr2	Sugt1
Ankle1	Gm50012	Tsnax
Dlk2	Apoc4	Ybx1
Cntnap4	9530018F02Rik	Eif4e2
Gcsam	Gm47920	Galm
Marchf9	Kcna2	Ddt
Gpr162	Gm10366	Trmt1l
Gm29695	Gm49123	Rrbp1
Amtn	C330018A13Rik	Nae1
Gm16091	Mir22	Wdhd1
C79130	Gm34294	Bcl2
Cacng4	Ugt1a7c	Sdcbp
Hoxa11os	Gm37844	Gabpb2
Sox9	Blnk	Lifr
Fam161b	Ifi205	Lyar
Ube2ql1	Slc17a7	Bcl9l
Csrnp3	Sco2	Peg3
Suv39h2	Mbnl1	Rbm7
Ccdc159	Bst1	Rtf1
Sfn	H2ac18	Spag7
Wif1	C230096K16Rik	Cks1b
Nsg2	Ehhadh	Frmpd1
Aloxe3	Gm20633	Cfl1
Tdrd9	Tspan8	Igf2r
Plch2	mt-Tw	Rps15
Rnf223	Gm973	Maz
5033428I22Rik	A930012O16Rik	Arid4b
Rps2	Lhx6	Umps
Bex2	Accsl	Hmgb3
Ptpru	A330094K24Rik	Kif3a
Apaf1	Umodl1	Polr2j
Brinp2	Celsr3	Hnrnpu
Snord14e	mt-Tm	Q8R3Y5
Gldc	Gm9903	Smchd1
Plac1	Selp	Bclaf1
Rps6-ps4	Gm10705	Nfix
Nme4	Prrt4	Ccnk
Serpinb5	Syt15	Tubb5
Efnb3	Tfr2	Cmpk1
Hspa2	Myrip	Rbfox2
Hoxd11	Mcemp1	Gcfc2
Col13a1	Gm7972	Spc24
Prrt1	Gm29609	Fam20b
Spef1	Ush1c	Nudc
Sfxn4	Fam71e1	Larp7
Vwa2	Plscr2	Pole3
Psapl1	Cd300lf	H4c1
Gm29101	Slc30a2	Yipf5
Cbx2	Klhdc8a	Nedd4l
Adora2b	F830016B08Rik	Ssbp3
Gm15344	Cxcl10	Vasn
Cdc25a	Itgb2l	Lsm14a
Nccrp1	Igll1	Chid1
Slc7a11	Opn1mw	Tyms
Slc6a4	Duxbl1	Ccdc12
Nrg1	Gm16867	Slc7a5
Acrbp	Wfdc21	Smu1
Alkbh2	Fbp1	Hnrnpc
Gm19426	M6pr-ps	Ppia
Stk32c	BC049715	Prrc2a
Tram1l1	Slc13a4	Ints3
Ccnjl	Gm32352	Nt5c
Csta1	Hoxaas3	Ahsp
Slc43a2	Gm13883	Col5a2
Ckmt1	Nek7	Trir
Igsf9	S1pr4	Ehmt2
Tmem108	Gm12435	Golm1
Lrfn1	Aldh3b2	Pmf1
Ppp1r13l	Gm43302	Cdh5
Ikzf4	Gm15478	P3h3
Wasf1	Gm42933	Cdkn2aip
Aunip	Pou2af1	Mvb12b
Tle6	Gm15922	Ciapin1
Elovl4	Plcxd1	Wdr3
Tedc1	Gm19283	Itih2
Adat1	Mcoln2	Arl3
Aldoc	Abhd3	Rbm42
Tnfrsf25	Gm11734	Nfyc
Cnih2	Gm45218	Alkbh8
Snap91	Mgst2	Crocc
Cacna1i	Dcst1	Gpt2
Cntn4	Clec7a	St7
Evpl	Mx1	Lsm2
Gcat	D930007J09Rik	Ccdc50
3110056K07Rik	Slfn1	Pcbp4
Draxin	Gm7476	Pip4k2c
Zfp882	Serpina3n	Limd2
Acsbg1	Gm11581	Sgta
A930024E05Rik	Cpeb4	Pole
Twist2	Spdef	Hdgfl2
Rnf227	Gm34455	Map1b
Otog	4932441J04Rik	Ints12
Gm43327	4930458D05Rik	Nxpe4
Nphp4	H2-T10	Arfgap3
Ccdc120	Wfdc17	Scaf8
Tert	Mirt1	Septin11
Phex	Gm19410	Copz1
Cox4i2	Gm37352	Snx3
Polr3g	Tmem273	Dnaja1
Zfp109	Kcng4	Ubap2l
Eme1	Ntsr2	Elp4
Mmp13	Ms4a14	Mme
Irx4	Nppb	Lsm4
Zfp444	Gm13453	Pcmt1
Grik1	Gm45140	Alg1
Npas4	Vstm2a	Snapin
Galnt12	Gm8546	Marcks
Cdh24	Elane	Phpt1
Lama1	Cbfa2t2	Ttr
Rtkn2	Pagr1b	Ptk7
Vmn1r90	Evi2	Akt1
Zscan30	Gm46546	Nelfa
Tdrd1	Dhh	Mapre1
Slc27a6		Ppp1r10
Mgat5b		Cdk2ap1
Klf8		Pacsin2
Adamts3		Fcn1
Gm43965		Srp9
Plppr3		Prrc1
Tfap2a		Ndn
Gm16144		Ppid
Gm15009		Ywhab
Tmem132e		Capn7
Cbs		Ina
Chad		Sestd1
E130310I04Rik		Rps21
Gm37090		Usp11
Ntn3		Rab11fip5
Zfp94		Aatf
Them5		Stab1
Plk3		Mthfd1l
3010001F23Rik		Igf1r
Amhr2		Hbb-y
Cytl1		Lsm14b
Dmkn		Fkbp10
Gm12454		Gtf2f2
Dchs2		Tox4
Vstm2b		Pknox2
1110002L01Rik		Ppil1
A330009N23Rik		Pef1
5930420M18Rik		Sugp1
1700003E16Rik		Col5a1
Prkcz		Nod2
Hpse2		Sh3pxd2a
Pkhd1		Pdcd11
Gm45001		Ncs1
Ciart		Gprasp1
Scn1a		Bag4
Caskin1		Hmgcr
Mybl1		Cstf3
Pax1		Gsto1
Gm33148		Pak1ip1
Cbarp		Cers5
Ppl		Cep131
Radx		Ahsa2
Brinp1		Os9
Cacna2d2		Arhgdia
Rab6b		Abhd4
Lekr1		Prrc2c
4933412E12Rik		Enah
Gm6169		Nsfl1c
mt-Ti		Zdbf2
4632404M16Rik		Ehbp1
Ccdc113		Snrpa
Necab2		Nucb2
Pcdhgb1		Nsa2
Large2		Scpep1
Gm26724		Cnbp
1520401A03Rik		Acly
Elfn1		Selenom
Ydjc		Uchl1
Aff3		Rps6ka5
Tcf4		Pld3
Lrfn2		Nsd3
Hs3st3a1		Efnb2
2010300C02Rik		Rcl1
Bcl11a		Hat1
Dleu2		Ppil4
Nanos1		Ewsr1
Sct		Osbpl1a
Zfp454		Rpa3
Gm17530		Eif4b
Zfp296		Alg3
Tmem198		Mad2l1
Gm9174		Commd8
Enkd1		Pcnp
Platr14		Gpx7
Kcnip3		Rtkn
Ddx25		Zpr1
Gm22357		Etv6
Esrp1		Nubp2
Shisa9		Bin3
Gm20045		P03987
Lipm		Thumpd3
Fam205a3		Dnajc8
Ahrr		Ssr2
Tmem132c		Eif1ax
Gpr1		Cfdp1
Elovl2		Gar1
Atp6v0d2		Chmp1a
Dnm3os		Sec61a1
Pla2g2f		Tcof1
Dlx5		Tmem263
Insl6		Gtf2a1
Runx3		Abhd14b
Xkr5		Guk1
Alms1-ps1		Sorcs2
Gm20667		Pbdc1
Sv2c		Stx17
Nat8f1		Col1a2
Zfp663		Fsip2
Zfp235		Gorab
Vdr		Gid8
Gm13563		Igfbp3
Zfp853		Src
Gm13446		Nucks1
Gm16316		Snap29
Gm43759		Ppp1r14b
Zfp568		Exoc7
Adarb2		Tpd52l2
Zfp599		Cnpy4
Hoxa13		Evl
Esrp2		Lrpap1
Grip1		Ubqln2
Slc4a8		Chd5
Tmem169		Tomm34
Rpl29		Fkbp9
Nos1		Snca
Nipal2		Eny2
9330188P03Rik		Rps16
8430406P12Rik		Grcc10
Ccdc92		Kat8
Brinp3		Tsr2
Rtn4r		Eef1akmt1
Zfp940		Rcn3
Gfra4		Arfip2
Ccdc18		Tbca
B020010K11Rik		Gabarap
Wnk3		Thoc5
Gm43609		Tax1bp3
Clcnka		Incenp
Zfp72		Pin4
Cth		Map1lc3b
Bmp2		Inpp5k
Gm43769		Adal
Magee2		Basp1
Lgr5		Polr2d
Gm1673		Txndc9
Wnt7b		Mapk1ip1l
Tex15		Hbz
Gls2		Gnas
Tmem151b		Nme2
Gm35696		G3bp2
Fer1l5		Zc3h15
Eps8l1		Phax
Dixdc1		Ifi30
D030046N08Rik		Ranbp1
Pdzd4		Pcdh18
Tgm1		Rcn2
Klhl11		Chmp4b
Kirrel3		Fkbp14
Lypd3		Lsm6
Serpinb12		Sigmar1
Wnt10b		Alcam
Cuzd1		Nme1
Gbp8		Atox1
Ccdc173		Hoga1
Satb2		Slc22a1
A230103J11Rik		Golph3l
Ddr2		Ahsa1
Dnah1		Casp7
Gm8865		Commd10
Rab25		Ttc9c
Gm15879		Ugdh
Ly6d		Rcn1
Adamtsl1		Prkcsh
Tm6sf2		Serf1
Gm13199		Chmp1b1
Olfr1321		Selenos
Nkpd1		Supt16h
Cdhr4		Rsrc2
Gm16439		Sqle
Gm49486		Cdv3
Gm13653		Dync1i2
AC132288		Ncapd2
Dlgap3		Pfdn1
Car15		Rif1
Irx2		Rnf7
Lrr1		Ccdc43
Gnaz		Gipc1
Gfra3		Elmo1
Col17a1		Set
Rbm12b1		Utp6
Hhip		Pitrm1
Sytl1		R3hcc1
Gm22637		Ube2g1
C130026L21Rik		Drap1
Spag8		Hmgn1
Gm2423		Septin2
Plekhg4		Nop10
Rpl15-ps3		Alg2
Gm37768		Pcolce
Pcdh10		Hdgf
Gramd2		H2afx
Grid1		Pes1
Lca5		Gc
Celf4		Dpy30
Ass1		RO60
BC002189		Tgoln1
Tenm1		Paip2
Apba2		Carhsp1
Adgrf4		Mybbp1a
Lpar2		Rela
Ctcfl		Sumo2
Gm15774		Cldn1
Wwc1		Rbp1
Pakap		Swi5
Gm12715		Ccnd3
Gm36989		Brk1
Ddias		Cnpy2
Gm28042		Slu7
Bdh1		Cnpy3
Krtdap		Ubqln1
9530077C05Rik		Txndc5
Klk11		Hypk
6820408C15Rik		Calm2
Gm14635		Dnajc17
Kcnd2		Prpf39
Zfp114		Lsm3
Hspe1-rs1		Chn1
Gm15663		Pyroxd1
Gm45276		Tprkb
Slitrk3		Hspe1
Slc1a2		Gas6
Kcnh3		Slc39a11
Gm20661		Acot8
Adgrb3		Zfp30
A630089N07Rik		Selenof
BC065397		Nhlrc3
Lad1		Msmo1
Galnt3		Hsbp1
Gm23201		Tmcc1
Cacna1b		Btf3l4
Asprv1		Pfdn5
Rd3		Lzic
Rwdd2a		Calu
Agbl2		Gm2a
Dynlt1a		Ccdc58
4930432K21Rik		Ralgps2
Rab17		Sod1
Edil3		Cdk7
Acap2		Ubxn1
Cacna1e		Tmem176b
Slc25a48		Psmb4
Pgbd1		Rwdd4
Spata18		Scin
Rpl30-ps9		Med10
Kcnj15		Calr
Trank1		Col3a1
Gemin4		Cthrc1
Neto1		Mtpn
Fam71f2		Tmpo
Gm33280		Eef1b
Tmem125		Rbm27
9530056K15Rik		Arpp19
Gm32856		Rpf2
Hspa1a		Stk10
Ptp4a1		Septin5
Dnah14		Mcrip1
Fam83g		Cox6a1
Dlx3		Nes
Sall1		Rad23b
Fsbp		Znf318
Necab3		Cbx1
Kcnip4		Cdh15
Gfi1		Colgalt2
Lgr6		Rwdd1
Gm8991		Hdac6
Cetn4		Txndc12
A330074K22Rik		Mcfd2
Rnf182		Sarnp
Gm49331		Aif1l
Tmem184a		Mgat2
Ccdc38		Timm9
C4a		Nfkb1
E130006D01Rik		Prrc2b
Dzank1		Jpt1
BC030343		Fdps
Adam1b		S100a11
2610318N02Rik		Snrpb2
Pnma1		Rbm3
Omd		Fibin
Gm41183		Ogfr
Zfp65		C1qa
Ncoa2		Sumf2
Gm16380		Tma7
6430511E19Rik		Cnot3
Zfp456		Lrrc58
Gm16023		Pde12
Snora34		Pnpla6
Clic3		Efhd2
4833422M21Rik		Ptgr1
Rab39b		Mycbp
Upp2		Pfdn2
Aox4		Cog8
Gm11243		Map4
A230072C01Rik		Akap12
Sh2d1a		Brpf1
Atp6v1g2		Nufip2
Gm1141		Ube2l6
Nefh		Chst14
Gm49502		Txndc17
Gm37074		Ptov1
Gm7435		Tamm41
Gm37811		ATP5IF1
Gprasp2		Tm9sf1
Dsc3		Serpine2
Wscd2		Mettl21e
Pcdhgb5		Apoh
Phyhip		Pir
C030015A19Rik		Coa6
Zpbp		Hist2h2ab
Cd27		Pwp2
Gm45842		Rbp4
Sh3gl2		Nrp2
Srsf12		Eif1
Pak7		Ccdc127
Nphs1		Wbp2
Dcc		Sec16a
Pcdhac2		Tax1bp1
Irx1		Pard3
Tjp3		Ldlrap1
Kcnb2		Timm8b
Trp73		Pi16
Tex14		Rapgef4
Pax9		Mettl26
Nppc		Srpk1
Stfa3		Nedd8
Gm17477		Papss2
Gm19817		Lamtor3
Tlx1		Cggbp1
Trim9		Trappc13
A430110L20Rik		Pea15
Pcdhga3		Manf
Epyc		Pdcd5
Gm27029		Psmc3ip
Creb3l4		Evc
Gm20939		Meltf
Klc3		Blmh
Tead1		Hist1h2ao
F630040K05Rik		Nxt1
Ahcyl2		Ppp1r2
Gm45629		Tusc1
Hgfac		Tbc1d22a
Gm13054		Dnajc24
Shd		Prpf18
Cdh18		Smarcb1
Gm49329		Apom
Fndc9		Mrfap1
Krt23		H2ac15
		Ivns1abp
		Srcin1
		Col16a1
		Senp3
		Cdh1
		Chd8
		Mydgf
		Ccdc25
